# Supplementary material for: Identification of the regulatory role of lncRNA HCG18 in myasthenia gravis by integrated bioinformatics and experimental analyses
Source: J Transl Med. 2021 Nov 18;19:468. doi: 10.1186/s12967-021-03138-0 (PMC8600732; doi:10.1186/s12967-021-03138-0)
Supplement: Supplementary file 1 — Additional file 1: Table S1. The results of GO functional enrichment analysis of 9 modules. [file 12967_2021_3138_MOESM1_ESM.xlsx]

## Sheet: Sheet1
Table S1. The results of GO functional enrichment analysis of 9 modules.
ID	Description	p value	module
GO:0002696	positive regulation of leukocyte activation	1.99e-30	m1
GO:0050867	positive regulation of cell activation	2.61e-30	m1
GO:0022409	positive regulation of cell-cell adhesion	3.1e-29	m1
GO:0032946	positive regulation of mononuclear cell proliferation	1.17e-28	m1
GO:0070661	leukocyte proliferation	1.41e-28	m1
GO:0032944	regulation of mononuclear cell proliferation	1.8e-28	m1
GO:0070665	positive regulation of leukocyte proliferation	2.11e-28	m1
GO:0045785	positive regulation of cell adhesion	2.86e-28	m1
GO:0070663	regulation of leukocyte proliferation	3.81e-28	m1
GO:0032943	mononuclear cell proliferation	9.3e-28	m1
GO:1903039	positive regulation of leukocyte cell-cell adhesion	1.16e-27	m1
GO:0051251	positive regulation of lymphocyte activation	1.44e-27	m1
GO:0050671	positive regulation of lymphocyte proliferation	2.92e-27	m1
GO:0050670	regulation of lymphocyte proliferation	4.78e-27	m1
GO:0050870	positive regulation of T cell activation	1.68e-26	m1
GO:1903037	regulation of leukocyte cell-cell adhesion	1.91e-26	m1
GO:0046651	lymphocyte proliferation	2.57e-26	m1
GO:0022407	regulation of cell-cell adhesion	1.88e-25	m1
GO:0007159	leukocyte cell-cell adhesion	2.02e-25	m1
GO:0032103	positive regulation of response to external stimulus	2.63e-25	m1
GO:0051249	regulation of lymphocyte activation	2.73e-25	m1
GO:0001819	positive regulation of cytokine production	6.55e-25	m1
GO:0050863	regulation of T cell activation	2.65e-24	m1
GO:0042110	T cell activation	1.18e-23	m1
GO:0002697	regulation of immune effector process	1.5e-23	m1
GO:0002521	leukocyte differentiation	3.13e-23	m1
GO:1902105	regulation of leukocyte differentiation	1.35e-21	m1
GO:0042098	T cell proliferation	1.76e-21	m1
GO:0042129	regulation of T cell proliferation	6e-21	m1
GO:0042102	positive regulation of T cell proliferation	1.83e-20	m1
GO:0050727	regulation of inflammatory response	1.89e-20	m1
GO:0030595	leukocyte chemotaxis	2.43e-20	m1
GO:0002822	regulation of adaptive immune response based on somatic recombination of immune receptors built from immunoglobulin superfamily domains	5.71e-19	m1
GO:0050729	positive regulation of inflammatory response	9.27e-19	m1
GO:0009615	response to virus	1.69e-18	m1
GO:0002819	regulation of adaptive immune response	2.07e-18	m1
GO:1902107	positive regulation of leukocyte differentiation	2.54e-18	m1
GO:1903706	regulation of hemopoiesis	2.98e-18	m1
GO:0060326	cell chemotaxis	4.83e-18	m1
GO:0002440	production of molecular mediator of immune response	4.91e-18	m1
GO:0070098	chemokine-mediated signaling pathway	8.82e-18	m1
GO:0002460	adaptive immune response based on somatic recombination of immune receptors built from immunoglobulin superfamily domains	5.54e-17	m1
GO:0045580	regulation of T cell differentiation	6.94e-17	m1
GO:1903708	positive regulation of hemopoiesis	9.46e-17	m1
GO:0002699	positive regulation of immune effector process	1.43e-16	m1
GO:0050900	leukocyte migration	1.43e-16	m1
GO:0030217	T cell differentiation	1.82e-16	m1
GO:0071674	mononuclear cell migration	3.64e-16	m1
GO:0002377	immunoglobulin production	4.06e-16	m1
GO:0002637	regulation of immunoglobulin production	4.36e-16	m1
GO:0002683	negative regulation of immune system process	4.54e-16	m1
GO:0002700	regulation of production of molecular mediator of immune response	7.09e-16	m1
GO:0045621	positive regulation of lymphocyte differentiation	7.19e-16	m1
GO:0048247	lymphocyte chemotaxis	9.22e-16	m1
GO:0045619	regulation of lymphocyte differentiation	9.35e-16	m1
GO:0030888	regulation of B cell proliferation	1.08e-15	m1
GO:0050864	regulation of B cell activation	1.08e-15	m1
GO:0032496	response to lipopolysaccharide	2.26e-15	m1
GO:0042100	B cell proliferation	2.33e-15	m1
GO:0002703	regulation of leukocyte mediated immunity	2.46e-15	m1
GO:0030098	lymphocyte differentiation	2.5e-15	m1
GO:0042113	B cell activation	3.04e-15	m1
GO:0071222	cellular response to lipopolysaccharide	3.86e-15	m1
GO:0030335	positive regulation of cell migration	4.15e-15	m1
GO:0002685	regulation of leukocyte migration	4.4e-15	m1
GO:0097529	myeloid leukocyte migration	4.7e-15	m1
GO:0002237	response to molecule of bacterial origin	4.79e-15	m1
GO:0071219	cellular response to molecule of bacterial origin	6.76e-15	m1
GO:0045582	positive regulation of T cell differentiation	7.28e-15	m1
GO:0050708	regulation of protein secretion	7.39e-15	m1
GO:0042089	cytokine biosynthetic process	8.85e-15	m1
GO:0042107	cytokine metabolic process	9.82e-15	m1
GO:0002791	regulation of peptide secretion	2.24e-14	m1
GO:0032602	chemokine production	2.27e-14	m1
GO:0071216	cellular response to biotic stimulus	3.06e-14	m1
GO:0032635	interleukin-6 production	4.32e-14	m1
GO:0002285	lymphocyte activation involved in immune response	4.59e-14	m1
GO:0002690	positive regulation of leukocyte chemotaxis	4.91e-14	m1
GO:0002687	positive regulation of leukocyte migration	5.63e-14	m1
GO:0002706	regulation of lymphocyte mediated immunity	6.14e-14	m1
GO:0002548	monocyte chemotaxis	7.67e-14	m1
GO:0032649	regulation of interferon-gamma production	7.82e-14	m1
GO:0071347	cellular response to interleukin-1	8.01e-14	m1
GO:0072676	lymphocyte migration	1.11e-13	m1
GO:0030890	positive regulation of B cell proliferation	1.24e-13	m1
GO:0050714	positive regulation of protein secretion	2.29e-13	m1
GO:0032609	interferon-gamma production	2.71e-13	m1
GO:0070555	response to interleukin-1	3.68e-13	m1
GO:0071621	granulocyte chemotaxis	3.68e-13	m1
GO:0032642	regulation of chemokine production	4.49e-13	m1
GO:0002824	positive regulation of adaptive immune response based on somatic recombination of immune receptors built from immunoglobulin superfamily domains	6.59e-13	m1
GO:0002688	regulation of leukocyte chemotaxis	6.59e-13	m1
GO:0032675	regulation of interleukin-6 production	6.59e-13	m1
GO:0002793	positive regulation of peptide secretion	6.77e-13	m1
GO:0046631	alpha-beta T cell activation	1.05e-12	m1
GO:0050715	positive regulation of cytokine secretion	1.05e-12	m1
GO:0002821	positive regulation of adaptive immune response	1.07e-12	m1
GO:1904894	positive regulation of STAT cascade	1.2e-12	m1
GO:0050871	positive regulation of B cell activation	1.34e-12	m1
GO:0097530	granulocyte migration	1.34e-12	m1
GO:0032722	positive regulation of chemokine production	1.44e-12	m1
GO:0030593	neutrophil chemotaxis	2.41e-12	m1
GO:0071356	cellular response to tumor necrosis factor	2.52e-12	m1
GO:0050707	regulation of cytokine secretion	2.52e-12	m1
GO:0048305	immunoglobulin secretion	2.63e-12	m1
GO:1903532	positive regulation of secretion by cell	2.98e-12	m1
GO:0050921	positive regulation of chemotaxis	3.37e-12	m1
GO:0042035	regulation of cytokine biosynthetic process	5.01e-12	m1
GO:0034612	response to tumor necrosis factor	5.51e-12	m1
GO:1904951	positive regulation of establishment of protein localization	6.32e-12	m1
GO:0031349	positive regulation of defense response	7.15e-12	m1
GO:1990266	neutrophil migration	7.38e-12	m1
GO:0050777	negative regulation of immune response	7.88e-12	m1
GO:0051047	positive regulation of secretion	7.88e-12	m1
GO:0034341	response to interferon-gamma	8e-12	m1
GO:0002449	lymphocyte mediated immunity	8.04e-12	m1
GO:0042531	positive regulation of tyrosine phosphorylation of STAT protein	8.15e-12	m1
GO:0071887	leukocyte apoptotic process	9.52e-12	m1
GO:0050663	cytokine secretion	1.05e-11	m1
GO:0002698	negative regulation of immune effector process	1.26e-11	m1
GO:0002712	regulation of B cell mediated immunity	1.91e-11	m1
GO:0002889	regulation of immunoglobulin mediated immune response	1.91e-11	m1
GO:0032755	positive regulation of interleukin-6 production	1.97e-11	m1
GO:0042509	regulation of tyrosine phosphorylation of STAT protein	2.84e-11	m1
GO:0051222	positive regulation of protein transport	2.85e-11	m1
GO:0007260	tyrosine phosphorylation of STAT protein	3.95e-11	m1
GO:0046427	positive regulation of JAK-STAT cascade	3.95e-11	m1
GO:0045589	regulation of regulatory T cell differentiation	4.25e-11	m1
GO:0051607	defense response to virus	4.73e-11	m1
GO:0045191	regulation of isotype switching	5.45e-11	m1
GO:0071346	cellular response to interferon-gamma	5.7e-11	m1
GO:0002367	cytokine production involved in immune response	6.67e-11	m1
GO:0045066	regulatory T cell differentiation	6.82e-11	m1
GO:0002294	CD4-positive, alpha-beta T cell differentiation involved in immune response	6.82e-11	m1
GO:0002287	alpha-beta T cell activation involved in immune response	7.85e-11	m1
GO:0002293	alpha-beta T cell differentiation involved in immune response	7.85e-11	m1
GO:0050731	positive regulation of peptidyl-tyrosine phosphorylation	8.98e-11	m1
GO:0051023	regulation of immunoglobulin secretion	1.18e-10	m1
GO:0043491	protein kinase B signaling	1.75e-10	m1
GO:0002573	myeloid leukocyte differentiation	1.78e-10	m1
GO:0002292	T cell differentiation involved in immune response	1.81e-10	m1
GO:0042092	type 2 immune response	2.46e-10	m1
GO:0043370	regulation of CD4-positive, alpha-beta T cell differentiation	2.46e-10	m1
GO:0002544	chronic inflammatory response	2.47e-10	m1
GO:0043367	CD4-positive, alpha-beta T cell differentiation	2.62e-10	m1
GO:0002639	positive regulation of immunoglobulin production	2.95e-10	m1
GO:0050920	regulation of chemotaxis	3.12e-10	m1
GO:0002312	B cell activation involved in immune response	3.29e-10	m1
GO:0045670	regulation of osteoclast differentiation	3.29e-10	m1
GO:1904892	regulation of STAT cascade	5.45e-10	m1
GO:0002204	somatic recombination of immunoglobulin genes involved in immune response	5.96e-10	m1
GO:0002208	somatic diversification of immunoglobulins involved in immune response	5.96e-10	m1
GO:0045190	isotype switching	5.96e-10	m1
GO:1903038	negative regulation of leukocyte cell-cell adhesion	7.17e-10	m1
GO:0000018	regulation of DNA recombination	7.24e-10	m1
GO:0035710	CD4-positive, alpha-beta T cell activation	7.24e-10	m1
GO:0002702	positive regulation of production of molecular mediator of immune response	8e-10	m1
GO:0046634	regulation of alpha-beta T cell activation	8e-10	m1
GO:0032660	regulation of interleukin-17 production	8.23e-10	m1
GO:2000514	regulation of CD4-positive, alpha-beta T cell activation	9.53e-10	m1
GO:0031295	T cell costimulation	1.09e-09	m1
GO:1903555	regulation of tumor necrosis factor superfamily cytokine production	1.09e-09	m1
GO:0016447	somatic recombination of immunoglobulin gene segments	1.1e-09	m1
GO:0031294	lymphocyte costimulation	1.19e-09	m1
GO:0002708	positive regulation of lymphocyte mediated immunity	1.45e-09	m1
GO:0002381	immunoglobulin production involved in immunoglobulin mediated immune response	1.48e-09	m1
GO:0050730	regulation of peptidyl-tyrosine phosphorylation	1.53e-09	m1
GO:0071706	tumor necrosis factor superfamily cytokine production	1.54e-09	m1
GO:0097696	STAT cascade	1.6e-09	m1
GO:0032620	interleukin-17 production	1.74e-09	m1
GO:2000106	regulation of leukocyte apoptotic process	2.09e-09	m1
GO:0042033	chemokine biosynthetic process	2.18e-09	m1
GO:0048302	regulation of isotype switching to IgG isotypes	2.18e-09	m1
GO:0050755	chemokine metabolic process	2.18e-09	m1
GO:0042093	T-helper cell differentiation	2.53e-09	m1
GO:0046637	regulation of alpha-beta T cell differentiation	2.89e-09	m1
GO:0048291	isotype switching to IgG isotypes	3.47e-09	m1
GO:0030316	osteoclast differentiation	3.83e-09	m1
GO:0046632	alpha-beta T cell differentiation	3.83e-09	m1
GO:1902106	negative regulation of leukocyte differentiation	4.13e-09	m1
GO:0045622	regulation of T-helper cell differentiation	4.13e-09	m1
GO:0002562	somatic diversification of immune receptors via germline recombination within a single locus	4.13e-09	m1
GO:0016444	somatic cell DNA recombination	4.13e-09	m1
GO:0016445	somatic diversification of immunoglobulins	4.13e-09	m1
GO:0042108	positive regulation of cytokine biosynthetic process	4.67e-09	m1
GO:2000403	positive regulation of lymphocyte migration	5.04e-09	m1
GO:0002286	T cell activation involved in immune response	5.65e-09	m1
GO:0002705	positive regulation of leukocyte mediated immunity	7.77e-09	m1
GO:0050868	negative regulation of T cell activation	7.77e-09	m1
GO:0032729	positive regulation of interferon-gamma production	8.36e-09	m1
GO:0046425	regulation of JAK-STAT cascade	1.01e-08	m1
GO:0002823	negative regulation of adaptive immune response based on somatic recombination of immune receptors built from immunoglobulin superfamily domains	1.07e-08	m1
GO:0051897	positive regulation of protein kinase B signaling	1.19e-08	m1
GO:0002718	regulation of cytokine production involved in immune response	1.28e-08	m1
GO:0022408	negative regulation of cell-cell adhesion	1.31e-08	m1
GO:0002200	somatic diversification of immune receptors	1.42e-08	m1
GO:0032945	negative regulation of mononuclear cell proliferation	1.73e-08	m1
GO:0050672	negative regulation of lymphocyte proliferation	1.73e-08	m1
GO:0002820	negative regulation of adaptive immune response	1.74e-08	m1
GO:0070227	lymphocyte apoptotic process	1.9e-08	m1
GO:0043900	regulation of multi-organism process	1.91e-08	m1
GO:0030099	myeloid cell differentiation	2.07e-08	m1
GO:0002761	regulation of myeloid leukocyte differentiation	2.07e-08	m1
GO:0070372	regulation of ERK1 and ERK2 cascade	2.23e-08	m1
GO:0070664	negative regulation of leukocyte proliferation	2.49e-08	m1
GO:0048872	homeostasis of number of cells	2.49e-08	m1
GO:0070374	positive regulation of ERK1 and ERK2 cascade	2.58e-08	m1
GO:0007259	JAK-STAT cascade	2.74e-08	m1
GO:0070371	ERK1 and ERK2 cascade	3.8e-08	m1
GO:0006874	cellular calcium ion homeostasis	4.09e-08	m1
GO:0042094	interleukin-2 biosynthetic process	4.52e-08	m1
GO:0007162	negative regulation of cell adhesion	4.7e-08	m1
GO:0002456	T cell mediated immunity	5.04e-08	m1
GO:0055074	calcium ion homeostasis	5.36e-08	m1
GO:1901623	regulation of lymphocyte chemotaxis	5.72e-08	m1
GO:0051250	negative regulation of lymphocyte activation	6.25e-08	m1
GO:0010818	T cell chemotaxis	7.23e-08	m1
GO:2000401	regulation of lymphocyte migration	7.83e-08	m1
GO:0032655	regulation of interleukin-12 production	8.79e-08	m1
GO:0046635	positive regulation of alpha-beta T cell activation	8.79e-08	m1
GO:0072678	T cell migration	9.9e-08	m1
GO:0072503	cellular divalent inorganic cation homeostasis	9.93e-08	m1
GO:1903707	negative regulation of hemopoiesis	1.08e-07	m1
GO:0043372	positive regulation of CD4-positive, alpha-beta T cell differentiation	1.1e-07	m1
GO:0032615	interleukin-12 production	1.1e-07	m1
GO:0031663	lipopolysaccharide-mediated signaling pathway	1.38e-07	m1
GO:0072507	divalent inorganic cation homeostasis	1.49e-07	m1
GO:0042130	negative regulation of T cell proliferation	1.52e-07	m1
GO:0070228	regulation of lymphocyte apoptotic process	1.52e-07	m1
GO:0018108	peptidyl-tyrosine phosphorylation	1.54e-07	m1
GO:0018212	peptidyl-tyrosine modification	1.67e-07	m1
GO:0051896	regulation of protein kinase B signaling	1.76e-07	m1
GO:0097191	extrinsic apoptotic signaling pathway	1.82e-07	m1
GO:0002695	negative regulation of leukocyte activation	1.94e-07	m1
GO:2000516	positive regulation of CD4-positive, alpha-beta T cell activation	2.32e-07	m1
GO:0045073	regulation of chemokine biosynthetic process	2.34e-07	m1
GO:0045351	type I interferon biosynthetic process	2.34e-07	m1
GO:0051024	positive regulation of immunoglobulin secretion	2.34e-07	m1
GO:0002828	regulation of type 2 immune response	2.72e-07	m1
GO:0032689	negative regulation of interferon-gamma production	2.72e-07	m1
GO:0051235	maintenance of location	2.99e-07	m1
GO:0032677	regulation of interleukin-8 production	3.32e-07	m1
GO:0045591	positive regulation of regulatory T cell differentiation	3.43e-07	m1
GO:0002714	positive regulation of B cell mediated immunity	3.73e-07	m1
GO:0002891	positive regulation of immunoglobulin mediated immune response	3.73e-07	m1
GO:0032735	positive regulation of interleukin-12 production	3.73e-07	m1
GO:0051090	regulation of DNA binding transcription factor activity	3.73e-07	m1
GO:0042116	macrophage activation	3.92e-07	m1
GO:0001959	regulation of cytokine-mediated signaling pathway	4.31e-07	m1
GO:0045637	regulation of myeloid cell differentiation	4.31e-07	m1
GO:0002701	negative regulation of production of molecular mediator of immune response	4.31e-07	m1
GO:0001818	negative regulation of cytokine production	4.42e-07	m1
GO:0051091	positive regulation of DNA binding transcription factor activity	4.42e-07	m1
GO:0050866	negative regulation of cell activation	4.43e-07	m1
GO:0032637	interleukin-8 production	5.95e-07	m1
GO:1903557	positive regulation of tumor necrosis factor superfamily cytokine production	5.95e-07	m1
GO:0060759	regulation of response to cytokine stimulus	5.95e-07	m1
GO:0002830	positive regulation of type 2 immune response	8.85e-07	m1
GO:0046006	regulation of activated T cell proliferation	9.95e-07	m1
GO:0046638	positive regulation of alpha-beta T cell differentiation	9.95e-07	m1
GO:0071260	cellular response to mechanical stimulus	1.12e-06	m1
GO:0045765	regulation of angiogenesis	1.16e-06	m1
GO:0140131	positive regulation of lymphocyte chemotaxis	1.16e-06	m1
GO:0016064	immunoglobulin mediated immune response	1.16e-06	m1
GO:0019724	B cell mediated immunity	1.2e-06	m1
GO:0042095	interferon-gamma biosynthetic process	1.49e-06	m1
GO:0043087	regulation of GTPase activity	1.53e-06	m1
GO:0002437	inflammatory response to antigenic stimulus	1.59e-06	m1
GO:0050798	activated T cell proliferation	1.59e-06	m1
GO:1903426	regulation of reactive oxygen species biosynthetic process	1.69e-06	m1
GO:0032653	regulation of interleukin-10 production	1.78e-06	m1
GO:0001906	cell killing	1.86e-06	m1
GO:0045076	regulation of interleukin-2 biosynthetic process	1.86e-06	m1
GO:0070230	positive regulation of lymphocyte apoptotic process	1.86e-06	m1
GO:0032757	positive regulation of interleukin-8 production	1.97e-06	m1
GO:0007204	positive regulation of cytosolic calcium ion concentration	1.97e-06	m1
GO:0048660	regulation of smooth muscle cell proliferation	2.02e-06	m1
GO:0032613	interleukin-10 production	2.18e-06	m1
GO:0032872	regulation of stress-activated MAPK cascade	2.23e-06	m1
GO:1901342	regulation of vasculature development	2.24e-06	m1
GO:0048659	smooth muscle cell proliferation	2.28e-06	m1
GO:0070302	regulation of stress-activated protein kinase signaling cascade	2.28e-06	m1
GO:0051052	regulation of DNA metabolic process	2.38e-06	m1
GO:0071622	regulation of granulocyte chemotaxis	2.38e-06	m1
GO:0043547	positive regulation of GTPase activity	2.83e-06	m1
GO:0032874	positive regulation of stress-activated MAPK cascade	2.83e-06	m1
GO:2000107	negative regulation of leukocyte apoptotic process	2.92e-06	m1
GO:0070304	positive regulation of stress-activated protein kinase signaling cascade	2.94e-06	m1
GO:0032753	positive regulation of interleukin-4 production	4.15e-06	m1
GO:0045830	positive regulation of isotype switching	4.15e-06	m1
GO:0051480	regulation of cytosolic calcium ion concentration	4.21e-06	m1
GO:0002709	regulation of T cell mediated immunity	4.27e-06	m1
GO:0032147	activation of protein kinase activity	4.52e-06	m1
GO:0032616	interleukin-13 production	4.93e-06	m1
GO:0051043	regulation of membrane protein ectodomain proteolysis	4.93e-06	m1
GO:1903409	reactive oxygen species biosynthetic process	5.5e-06	m1
GO:0002719	negative regulation of cytokine production involved in immune response	5.83e-06	m1
GO:0045662	negative regulation of myoblast differentiation	5.83e-06	m1
GO:0045672	positive regulation of osteoclast differentiation	5.83e-06	m1
GO:0032623	interleukin-2 production	6.01e-06	m1
GO:0045428	regulation of nitric oxide biosynthetic process	6.54e-06	m1
GO:2000406	positive regulation of T cell migration	6.85e-06	m1
GO:0007249	I-kappaB kinase/NF-kappaB signaling	7.42e-06	m1
GO:0031334	positive regulation of protein complex assembly	7.62e-06	m1
GO:0032647	regulation of interferon-alpha production	7.97e-06	m1
GO:0048245	eosinophil chemotaxis	7.97e-06	m1
GO:0051209	release of sequestered calcium ion into cytosol	8.18e-06	m1
GO:0051283	negative regulation of sequestering of calcium ion	8.18e-06	m1
GO:0071902	positive regulation of protein serine/threonine kinase activity	8.27e-06	m1
GO:0006310	DNA recombination	8.39e-06	m1
GO:0051282	regulation of sequestering of calcium ion	8.54e-06	m1
GO:0032680	regulation of tumor necrosis factor production	8.96e-06	m1
GO:0032607	interferon-alpha production	9.01e-06	m1
GO:0032673	regulation of interleukin-4 production	9.01e-06	m1
GO:0032770	positive regulation of monooxygenase activity	9.01e-06	m1
GO:0045671	negative regulation of osteoclast differentiation	9.01e-06	m1
GO:0045911	positive regulation of DNA recombination	9.01e-06	m1
GO:0051403	stress-activated MAPK cascade	9.7e-06	m1
GO:0051208	sequestering of calcium ion	9.71e-06	m1
GO:0032640	tumor necrosis factor production	1.02e-05	m1
GO:2000108	positive regulation of leukocyte apoptotic process	1.04e-05	m1
GO:0050709	negative regulation of protein secretion	1.17e-05	m1
GO:0045766	positive regulation of angiogenesis	1.3e-05	m1
GO:0032733	positive regulation of interleukin-10 production	1.36e-05	m1
GO:0072677	eosinophil migration	1.36e-05	m1
GO:0045834	positive regulation of lipid metabolic process	1.4e-05	m1
GO:0046330	positive regulation of JNK cascade	1.4e-05	m1
GO:0006809	nitric oxide biosynthetic process	1.44e-05	m1
GO:0002792	negative regulation of peptide secretion	1.53e-05	m1
GO:0038034	signal transduction in absence of ligand	1.53e-05	m1
GO:0097192	extrinsic apoptotic signaling pathway in absence of ligand	1.53e-05	m1
GO:0050869	negative regulation of B cell activation	1.53e-05	m1
GO:0031341	regulation of cell killing	1.63e-05	m1
GO:0097553	calcium ion transmembrane import into cytosol	1.65e-05	m1
GO:0046209	nitric oxide metabolic process	1.86e-05	m1
GO:0032633	interleukin-4 production	1.95e-05	m1
GO:2000404	regulation of T cell migration	1.95e-05	m1
GO:0031098	stress-activated protein kinase signaling cascade	1.97e-05	m1
GO:0002638	negative regulation of immunoglobulin production	2.06e-05	m1
GO:0046886	positive regulation of hormone biosynthetic process	2.06e-05	m1
GO:0009612	response to mechanical stimulus	2.1e-05	m1
GO:0002369	T cell cytokine production	2.16e-05	m1
GO:1901099	negative regulation of signal transduction in absence of ligand	2.16e-05	m1
GO:2001240	negative regulation of extrinsic apoptotic signaling pathway in absence of ligand	2.16e-05	m1
GO:0033002	muscle cell proliferation	2.2e-05	m1
GO:2001057	reactive nitrogen species metabolic process	2.2e-05	m1
GO:0002707	negative regulation of lymphocyte mediated immunity	2.41e-05	m1
GO:1904018	positive regulation of vasculature development	2.48e-05	m1
GO:0070266	necroptotic process	2.69e-05	m1
GO:0035747	natural killer cell chemotaxis	2.73e-05	m1
GO:0042368	vitamin D biosynthetic process	2.73e-05	m1
GO:0045346	regulation of MHC class II biosynthetic process	2.73e-05	m1
GO:0045628	regulation of T-helper 2 cell differentiation	2.73e-05	m1
GO:0051092	positive regulation of NF-kappaB transcription factor activity	2.73e-05	m1
GO:0032715	negative regulation of interleukin-6 production	2.95e-05	m1
GO:0045581	negative regulation of T cell differentiation	2.95e-05	m1
GO:0043903	regulation of symbiosis, encompassing mutualism through parasitism	2.98e-05	m1
GO:0032612	interleukin-1 production	3.1e-05	m1
GO:0060402	calcium ion transport into cytosol	3.16e-05	m1
GO:0071675	regulation of mononuclear cell migration	3.25e-05	m1
GO:0090311	regulation of protein deacetylation	3.25e-05	m1
GO:0001776	leukocyte homeostasis	3.45e-05	m1
GO:0010819	regulation of T cell chemotaxis	3.45e-05	m1
GO:0030656	regulation of vitamin metabolic process	3.45e-05	m1
GO:0032700	negative regulation of interleukin-17 production	3.45e-05	m1
GO:0034116	positive regulation of heterotypic cell-cell adhesion	3.45e-05	m1
GO:0038110	interleukin-2-mediated signaling pathway	3.45e-05	m1
GO:0043922	negative regulation by host of viral transcription	3.45e-05	m1
GO:0045086	positive regulation of interleukin-2 biosynthetic process	3.45e-05	m1
GO:0045342	MHC class II biosynthetic process	3.45e-05	m1
GO:0045414	regulation of interleukin-8 biosynthetic process	3.45e-05	m1
GO:0042088	T-helper 1 type immune response	3.5e-05	m1
GO:0048661	positive regulation of smooth muscle cell proliferation	3.76e-05	m1
GO:0006959	humoral immune response	3.87e-05	m1
GO:0043254	regulation of protein complex assembly	4.01e-05	m1
GO:0097300	programmed necrotic cell death	4.25e-05	m1
GO:0001771	immunological synapse formation	4.36e-05	m1
GO:0032352	positive regulation of hormone metabolic process	4.36e-05	m1
GO:0032740	positive regulation of interleukin-17 production	4.36e-05	m1
GO:0042228	interleukin-8 biosynthetic process	4.36e-05	m1
GO:0071352	cellular response to interleukin-2	4.36e-05	m1
GO:0006509	membrane protein ectodomain proteolysis	4.59e-05	m1
GO:0045429	positive regulation of nitric oxide biosynthetic process	4.59e-05	m1
GO:1904407	positive regulation of nitric oxide metabolic process	4.59e-05	m1
GO:0060401	cytosolic calcium ion transport	4.65e-05	m1
GO:0010893	positive regulation of steroid biosynthetic process	5.4e-05	m1
GO:0042362	fat-soluble vitamin biosynthetic process	5.4e-05	m1
GO:0045064	T-helper 2 cell differentiation	5.4e-05	m1
GO:0045623	negative regulation of T-helper cell differentiation	5.4e-05	m1
GO:0070234	positive regulation of T cell apoptotic process	5.4e-05	m1
GO:0070669	response to interleukin-2	5.4e-05	m1
GO:0002704	negative regulation of leukocyte mediated immunity	5.93e-05	m1
GO:0045058	T cell selection	5.93e-05	m1
GO:0002762	negative regulation of myeloid leukocyte differentiation	6.42e-05	m1
GO:0045620	negative regulation of lymphocyte differentiation	6.42e-05	m1
GO:2001239	regulation of extrinsic apoptotic signaling pathway in absence of ligand	6.42e-05	m1
GO:0051224	negative regulation of protein transport	6.42e-05	m1
GO:0002467	germinal center formation	6.55e-05	m1
GO:0007252	I-kappaB phosphorylation	6.55e-05	m1
GO:0032736	positive regulation of interleukin-13 production	6.55e-05	m1
GO:0043371	negative regulation of CD4-positive, alpha-beta T cell differentiation	6.55e-05	m1
GO:0051044	positive regulation of membrane protein ectodomain proteolysis	6.55e-05	m1
GO:0042136	neurotransmitter biosynthetic process	6.6e-05	m1
GO:0046328	regulation of JNK cascade	6.75e-05	m1
GO:0051353	positive regulation of oxidoreductase activity	6.85e-05	m1
GO:1904019	epithelial cell apoptotic process	6.89e-05	m1
GO:1904950	negative regulation of establishment of protein localization	7.17e-05	m1
GO:0043901	negative regulation of multi-organism process	7.37e-05	m1
GO:0006953	acute-phase response	7.37e-05	m1
GO:0070231	T cell apoptotic process	7.37e-05	m1
GO:2000377	regulation of reactive oxygen species metabolic process	7.58e-05	m1
GO:0002643	regulation of tolerance induction	7.79e-05	m1
GO:0010744	positive regulation of macrophage derived foam cell differentiation	7.79e-05	m1
GO:0045072	regulation of interferon-gamma biosynthetic process	7.79e-05	m1
GO:0048535	lymph node development	7.79e-05	m1
GO:1903556	negative regulation of tumor necrosis factor superfamily cytokine production	7.89e-05	m1
GO:2001237	negative regulation of extrinsic apoptotic signaling pathway	8.13e-05	m1
GO:0032663	regulation of interleukin-2 production	8.49e-05	m1
GO:0045661	regulation of myoblast differentiation	8.49e-05	m1
GO:0043406	positive regulation of MAP kinase activity	8.64e-05	m1
GO:0002763	positive regulation of myeloid leukocyte differentiation	9.15e-05	m1
GO:0002710	negative regulation of T cell mediated immunity	9.26e-05	m1
GO:0033630	positive regulation of cell adhesion mediated by integrin	9.26e-05	m1
GO:0070265	necrotic cell death	9.82e-05	m1
GO:0051928	positive regulation of calcium ion transport	0.000100427	m1
GO:1903531	negative regulation of secretion by cell	0.000100622	m1
GO:1903428	positive regulation of reactive oxygen species biosynthetic process	0.00010527	m1
GO:0031342	negative regulation of cell killing	0.00010905	m1
GO:0035743	CD4-positive, alpha-beta T cell cytokine production	0.00010905	m1
GO:0046639	negative regulation of alpha-beta T cell differentiation	0.00010905	m1
GO:0002902	regulation of B cell apoptotic process	0.000128322	m1
GO:0010560	positive regulation of glycoprotein biosynthetic process	0.000128322	m1
GO:0045624	positive regulation of T-helper cell differentiation	0.000128322	m1
GO:0072577	endothelial cell apoptotic process	0.000138456	m1
GO:0050792	regulation of viral process	0.000145104	m1
GO:0032768	regulation of monooxygenase activity	0.000147695	m1
GO:0032727	positive regulation of interferon-alpha production	0.000148581	m1
GO:0072539	T-helper 17 cell differentiation	0.000148581	m1
GO:2000515	negative regulation of CD4-positive, alpha-beta T cell activation	0.000148581	m1
GO:0050918	positive chemotaxis	0.000156641	m1
GO:0007254	JNK cascade	0.000160324	m1
GO:0006816	calcium ion transport	0.00016883	m1
GO:0002861	regulation of inflammatory response to antigenic stimulus	0.000169117	m1
GO:0032656	regulation of interleukin-13 production	0.000169117	m1
GO:0032674	regulation of interleukin-5 production	0.000169117	m1
GO:0034114	regulation of heterotypic cell-cell adhesion	0.000169117	m1
GO:0071677	positive regulation of mononuclear cell migration	0.000169117	m1
GO:0090312	positive regulation of protein deacetylation	0.000169117	m1
GO:1902932	positive regulation of alcohol biosynthetic process	0.000169117	m1
GO:0071496	cellular response to external stimulus	0.000192563	m1
GO:0032634	interleukin-5 production	0.000193671	m1
GO:0050995	negative regulation of lipid catabolic process	0.000193671	m1
GO:0072538	T-helper 17 type immune response	0.000193671	m1
GO:0051048	negative regulation of secretion	0.000193977	m1
GO:0002260	lymphocyte homeostasis	0.000196466	m1
GO:0046889	positive regulation of lipid biosynthetic process	0.000208631	m1
GO:2001234	negative regulation of apoptotic signaling pathway	0.00021744	m1
GO:0002407	dendritic cell chemotaxis	0.00021744	m1
GO:0009110	vitamin biosynthetic process	0.00021744	m1
GO:0042359	vitamin D metabolic process	0.00021744	m1
GO:0043032	positive regulation of macrophage activation	0.00021744	m1
GO:0045940	positive regulation of steroid metabolic process	0.00021744	m1
GO:1903020	positive regulation of glycoprotein metabolic process	0.00021744	m1
GO:0033619	membrane protein proteolysis	0.000217986	m1
GO:0019058	viral life cycle	0.000223539	m1
GO:0050728	negative regulation of inflammatory response	0.000223539	m1
GO:0045807	positive regulation of endocytosis	0.000231377	m1
GO:0032611	interleukin-1 beta production	0.000242723	m1
GO:0032760	positive regulation of tumor necrosis factor production	0.000242723	m1
GO:0001783	B cell apoptotic process	0.000242723	m1
GO:0002507	tolerance induction	0.000242723	m1
GO:0032897	negative regulation of viral transcription	0.000242723	m1
GO:0046633	alpha-beta T cell proliferation	0.000242723	m1
GO:0051054	positive regulation of DNA metabolic process	0.000253958	m1
GO:0014068	positive regulation of phosphatidylinositol 3-kinase signaling	0.000269447	m1
GO:0001774	microglial cell activation	0.000272917	m1
GO:0046885	regulation of hormone biosynthetic process	0.000272917	m1
GO:0002360	T cell lineage commitment	0.000305288	m1
GO:0031063	regulation of histone deacetylation	0.000305288	m1
GO:0042104	positive regulation of activated T cell proliferation	0.000305288	m1
GO:0050718	positive regulation of interleukin-1 beta secretion	0.000305288	m1
GO:0042133	neurotransmitter metabolic process	0.000307626	m1
GO:0048871	multicellular organismal homeostasis	0.000311342	m1
GO:0032652	regulation of interleukin-1 production	0.000312562	m1
GO:0070838	divalent metal ion transport	0.000318916	m1
GO:0072511	divalent inorganic cation transport	0.000336412	m1
GO:0001773	myeloid dendritic cell activation	0.000336412	m1
GO:0036336	dendritic cell migration	0.000336412	m1
GO:0043921	modulation by host of viral transcription	0.000336412	m1
GO:0052472	modulation by host of symbiont transcription	0.000336412	m1
GO:0043405	regulation of MAP kinase activity	0.000361636	m1
GO:0002675	positive regulation of acute inflammatory response	0.000372922	m1
GO:0046636	negative regulation of alpha-beta T cell activation	0.000372922	m1
GO:0052312	modulation of transcription in other organism involved in symbiotic interaction	0.000372922	m1
GO:0000187	activation of MAPK activity	0.000377483	m1
GO:0043270	positive regulation of ion transport	0.000392677	m1
GO:0002673	regulation of acute inflammatory response	0.000400765	m1
GO:0010743	regulation of macrophage derived foam cell differentiation	0.000409253	m1
GO:0032728	positive regulation of interferon-beta production	0.000409253	m1
GO:0032743	positive regulation of interleukin-2 production	0.000409253	m1
GO:0042036	negative regulation of cytokine biosynthetic process	0.000409253	m1
GO:0030072	peptide hormone secretion	0.000415418	m1
GO:0035821	modification of morphology or physiology of other organism	0.000448714	m1
GO:0038111	interleukin-7-mediated signaling pathway	0.000449259	m1
GO:0050716	positive regulation of interleukin-1 secretion	0.000449259	m1
GO:0090023	positive regulation of neutrophil chemotaxis	0.000449259	m1
GO:2001236	regulation of extrinsic apoptotic signaling pathway	0.000473259	m1
GO:0061900	glial cell activation	0.000491102	m1
GO:0070229	negative regulation of lymphocyte apoptotic process	0.000491102	m1
GO:0098760	response to interleukin-7	0.000491102	m1
GO:0098761	cellular response to interleukin-7	0.000491102	m1
GO:0045445	myoblast differentiation	0.000491102	m1
GO:0031058	positive regulation of histone modification	0.000513799	m1
GO:0002711	positive regulation of T cell mediated immunity	0.000536929	m1
GO:0071624	positive regulation of granulocyte chemotaxis	0.000536929	m1
GO:0072593	reactive oxygen species metabolic process	0.000537717	m1
GO:0034103	regulation of tissue remodeling	0.000558138	m1
GO:1900407	regulation of cellular response to oxidative stress	0.000558138	m1
GO:0030224	monocyte differentiation	0.000581443	m1
GO:0032350	regulation of hormone metabolic process	0.000581443	m1
GO:1902624	positive regulation of neutrophil migration	0.000581443	m1
GO:1903131	mononuclear cell differentiation	0.000581443	m1
GO:0045639	positive regulation of myeloid cell differentiation	0.000604968	m1
GO:0045069	regulation of viral genome replication	0.000629103	m1
GO:0045638	negative regulation of myeloid cell differentiation	0.000629103	m1
GO:0062013	positive regulation of small molecule metabolic process	0.000629103	m1
GO:0048246	macrophage chemotaxis	0.000629103	m1
GO:0070232	regulation of T cell apoptotic process	0.000629103	m1
GO:2001233	regulation of apoptotic signaling pathway	0.000653822	m1
GO:0048771	tissue remodeling	0.000676347	m1
GO:0001909	leukocyte mediated cytotoxicity	0.000676347	m1
GO:1905269	positive regulation of chromatin organization	0.000676347	m1
GO:0010742	macrophage derived foam cell differentiation	0.000676347	m1
GO:0032731	positive regulation of interleukin-1 beta production	0.000676347	m1
GO:0090022	regulation of neutrophil chemotaxis	0.000676347	m1
GO:0090077	foam cell differentiation	0.000676347	m1
GO:0051341	regulation of oxidoreductase activity	0.000729948	m1
GO:2000379	positive regulation of reactive oxygen species metabolic process	0.000729948	m1
GO:0033209	tumor necrosis factor-mediated signaling pathway	0.000744754	m1
GO:1902882	regulation of response to oxidative stress	0.000790126	m1
GO:0048525	negative regulation of viral process	0.000821475	m1
GO:0010559	regulation of glycoprotein biosynthetic process	0.000853385	m1
GO:0050706	regulation of interleukin-1 beta secretion	0.000853385	m1
GO:1902622	regulation of neutrophil migration	0.000853385	m1
GO:0006476	protein deacetylation	0.000919016	m1
GO:0043029	T cell homeostasis	0.000919125	m1
GO:0033138	positive regulation of peptidyl-serine phosphorylation	0.000982506	m1
GO:0033628	regulation of cell adhesion mediated by integrin	0.000982506	m1
GO:0043030	regulation of macrophage activation	0.000982506	m1
GO:0097028	dendritic cell differentiation	0.000982506	m1
GO:1905517	macrophage migration	0.000982506	m1
GO:0061138	morphogenesis of a branching epithelium	0.000992933	m1
GO:0014066	regulation of phosphatidylinositol 3-kinase signaling	0.00101682	m1
GO:0031348	negative regulation of defense response	0.00103863	m1
GO:0042742	defense response to bacterium	0.00103863	m1
GO:0019835	cytolysis	0.00120401	m1
GO:0032732	positive regulation of interleukin-1 production	0.00120401	m1
GO:0034105	positive regulation of tissue remodeling	0.00120401	m1
GO:0001952	regulation of cell-matrix adhesion	0.00121014	m1
GO:0006775	fat-soluble vitamin metabolic process	0.00128014	m1
GO:0050702	interleukin-1 beta secretion	0.00128014	m1
GO:0050704	regulation of interleukin-1 secretion	0.00128014	m1
GO:0035601	protein deacylation	0.0012894	m1
GO:0046879	hormone secretion	0.0012894	m1
GO:0001763	morphogenesis of a branching structure	0.00132684	m1
GO:0098732	macromolecule deacylation	0.00132793	m1
GO:0070588	calcium ion transmembrane transport	0.00132793	m1
GO:0032648	regulation of interferon-beta production	0.00135179	m1
GO:1903018	regulation of glycoprotein metabolic process	0.00135179	m1
GO:0032102	negative regulation of response to external stimulus	0.00136251	m1
GO:0071214	cellular response to abiotic stimulus	0.00136251	m1
GO:0104004	cellular response to environmental stimulus	0.00136251	m1
GO:0000060	protein import into nucleus, translocation	0.00142792	m1
GO:0001954	positive regulation of cell-matrix adhesion	0.00142792	m1
GO:0001961	positive regulation of cytokine-mediated signaling pathway	0.00142792	m1
GO:0090276	regulation of peptide hormone secretion	0.00145928	m1
GO:0032608	interferon-beta production	0.00151409	m1
GO:0032720	negative regulation of tumor necrosis factor production	0.00151409	m1
GO:0009914	hormone transport	0.00151811	m1
GO:0001768	establishment of T cell polarity	0.00151811	m1
GO:0002664	regulation of T cell tolerance induction	0.00151811	m1
GO:0002713	negative regulation of B cell mediated immunity	0.00151811	m1
GO:0002863	positive regulation of inflammatory response to antigenic stimulus	0.00151811	m1
GO:0002890	negative regulation of immunoglobulin mediated immune response	0.00151811	m1
GO:0033089	positive regulation of T cell differentiation in thymus	0.00151811	m1
GO:0051132	NK T cell activation	0.00151811	m1
GO:0097048	dendritic cell apoptotic process	0.00151811	m1
GO:2000668	regulation of dendritic cell apoptotic process	0.00151811	m1
GO:0019079	viral genome replication	0.00156619	m1
GO:0048260	positive regulation of receptor-mediated endocytosis	0.00157876	m1
GO:0001894	tissue homeostasis	0.00169714	m1
GO:0034113	heterotypic cell-cell adhesion	0.00177235	m1
GO:0060760	positive regulation of response to cytokine stimulus	0.00177235	m1
GO:0045727	positive regulation of translation	0.00181782	m1
GO:0001767	establishment of lymphocyte polarity	0.00181782	m1
GO:0010820	positive regulation of T cell chemotaxis	0.00181782	m1
GO:0031652	positive regulation of heat generation	0.00181782	m1
GO:0046007	negative regulation of activated T cell proliferation	0.00181782	m1
GO:0071803	positive regulation of podosome assembly	0.00181782	m1
GO:0002526	acute inflammatory response	0.00182103	m1
GO:0050701	interleukin-1 secretion	0.00185404	m1
GO:0045840	positive regulation of mitotic nuclear division	0.0019568	m1
GO:0050994	regulation of lipid catabolic process	0.0019568	m1
GO:0032479	regulation of type I interferon production	0.00196979	m1
GO:0032606	type I interferon production	0.00202751	m1
GO:0001960	negative regulation of cytokine-mediated signaling pathway	0.00205949	m1
GO:0035690	cellular response to drug	0.00209293	m1
GO:0043122	regulation of I-kappaB kinase/NF-kappaB signaling	0.00211018	m1
GO:0001660	fever generation	0.00211018	m1
GO:0002517	T cell tolerance induction	0.00211018	m1
GO:0002551	mast cell chemotaxis	0.00211018	m1
GO:0010759	positive regulation of macrophage chemotaxis	0.00211018	m1
GO:0033631	cell-cell adhesion mediated by integrin	0.00211018	m1
GO:0045078	positive regulation of interferon-gamma biosynthetic process	0.00211018	m1
GO:0051712	positive regulation of killing of cells of other organism	0.00211018	m1
GO:1901550	regulation of endothelial cell development	0.00211018	m1
GO:1903140	regulation of establishment of endothelial barrier	0.00211018	m1
GO:2000319	regulation of T-helper 17 cell differentiation	0.00211018	m1
GO:0019932	second-messenger-mediated signaling	0.00211653	m1
GO:0002768	immune response-regulating cell surface receptor signaling pathway	0.00223727	m1
GO:0048662	negative regulation of smooth muscle cell proliferation	0.00224104	m1
GO:0030100	regulation of endocytosis	0.00233829	m1
GO:0014065	phosphatidylinositol 3-kinase signaling	0.00235143	m1
GO:0033627	cell adhesion mediated by integrin	0.00235143	m1
GO:0051924	regulation of calcium ion transport	0.0023733	m1
GO:0002903	negative regulation of B cell apoptotic process	0.00241852	m1
GO:0031650	regulation of heat generation	0.00241852	m1
GO:0032725	positive regulation of granulocyte macrophage colony-stimulating factor production	0.00241852	m1
GO:0032754	positive regulation of interleukin-5 production	0.00241852	m1
GO:0035723	interleukin-15-mediated signaling pathway	0.00241852	m1
GO:0035745	T-helper 2 cell cytokine production	0.00241852	m1
GO:0044130	negative regulation of growth of symbiont in host	0.00241852	m1
GO:0051709	regulation of killing of cells of other organism	0.00241852	m1
GO:0071350	cellular response to interleukin-15	0.00241852	m1
GO:0097531	mast cell migration	0.00241852	m1
GO:1905523	positive regulation of macrophage migration	0.00241852	m1
GO:0002532	production of molecular mediator involved in inflammatory response	0.00242236	m1
GO:0060761	negative regulation of response to cytokine stimulus	0.00242236	m1
GO:0033135	regulation of peptidyl-serine phosphorylation	0.00242823	m1
GO:0042176	regulation of protein catabolic process	0.00248826	m1
GO:0032651	regulation of interleukin-1 beta production	0.00253706	m1
GO:0030260	entry into host cell	0.00261686	m1
GO:0044409	entry into host	0.00261686	m1
GO:0051806	entry into cell of other organism involved in symbiotic interaction	0.00261686	m1
GO:0051828	entry into other organism involved in symbiotic interaction	0.00261686	m1
GO:0050710	negative regulation of cytokine secretion	0.00264657	m1
GO:0031056	regulation of histone modification	0.00268177	m1
GO:1903900	regulation of viral life cycle	0.00274276	m1
GO:0044126	regulation of growth of symbiont in host	0.00274276	m1
GO:0044146	negative regulation of growth of symbiont involved in interaction with host	0.00274276	m1
GO:0050930	induction of positive chemotaxis	0.00274276	m1
GO:0070672	response to interleukin-15	0.00274276	m1
GO:2000316	regulation of T-helper 17 type immune response	0.00274276	m1
GO:0019216	regulation of lipid metabolic process	0.0028539	m1
GO:0002262	myeloid cell homeostasis	0.00287391	m1
GO:0034250	positive regulation of cellular amide metabolic process	0.00294728	m1
GO:0001911	negative regulation of leukocyte mediated cytotoxicity	0.0031062	m1
GO:0002739	regulation of cytokine secretion involved in immune response	0.0031062	m1
GO:0030730	sequestering of triglyceride	0.0031062	m1
GO:0032645	regulation of granulocyte macrophage colony-stimulating factor production	0.0031062	m1
GO:0032816	positive regulation of natural killer cell activation	0.0031062	m1
GO:0044144	modulation of growth of symbiont involved in interaction with host	0.0031062	m1
GO:0071801	regulation of podosome assembly	0.0031062	m1
GO:0090036	regulation of protein kinase C signaling	0.0031062	m1
GO:0051785	positive regulation of nuclear division	0.00311354	m1
GO:0019915	lipid storage	0.00324499	m1
GO:0046782	regulation of viral transcription	0.00324499	m1
GO:1902930	regulation of alcohol biosynthetic process	0.00324499	m1
GO:0033077	T cell differentiation in thymus	0.0033896	m1
GO:0030889	negative regulation of B cell proliferation	0.00349561	m1
GO:0032604	granulocyte macrophage colony-stimulating factor production	0.00349561	m1
GO:0043373	CD4-positive, alpha-beta T cell lineage commitment	0.00349561	m1
GO:1900017	positive regulation of cytokine production involved in inflammatory response	0.00349561	m1
GO:0050795	regulation of behavior	0.00351708	m1
GO:0045927	positive regulation of growth	0.00380496	m1
GO:0050688	regulation of defense response to virus	0.00382396	m1
GO:0046883	regulation of hormone secretion	0.00385892	m1
GO:0002577	regulation of antigen processing and presentation	0.00389034	m1
GO:0010888	negative regulation of lipid storage	0.00389034	m1
GO:0031065	positive regulation of histone deacetylation	0.00389034	m1
GO:0032693	negative regulation of interleukin-10 production	0.00389034	m1
GO:0044117	growth of symbiont in host	0.00389034	m1
GO:0046641	positive regulation of alpha-beta T cell proliferation	0.00389034	m1
GO:0090026	positive regulation of monocyte chemotaxis	0.00389034	m1
GO:0048754	branching morphogenesis of an epithelial tube	0.00392446	m1
GO:0051851	modification by host of symbiont morphology or physiology	0.00426979	m1
GO:0010632	regulation of epithelial cell migration	0.00429893	m1
GO:0002363	alpha-beta T cell lineage commitment	0.00429893	m1
GO:0002374	cytokine secretion involved in immune response	0.00429893	m1
GO:0010829	negative regulation of glucose transmembrane transport	0.00429893	m1
GO:0032682	negative regulation of chemokine production	0.00429893	m1
GO:0043011	myeloid dendritic cell differentiation	0.00429893	m1
GO:0044110	growth involved in symbiotic interaction	0.00429893	m1
GO:0044116	growth of symbiont involved in interaction with host	0.00429893	m1
GO:1900409	positive regulation of cellular response to oxidative stress	0.00429893	m1
GO:0048015	phosphatidylinositol-mediated signaling	0.00434894	m1
GO:2001252	positive regulation of chromosome organization	0.00444475	m1
GO:0009988	cell-cell recognition	0.00454037	m1
GO:0032481	positive regulation of type I interferon production	0.00454037	m1
GO:0048017	inositol lipid-mediated signaling	0.00463393	m1
GO:0001936	regulation of endothelial cell proliferation	0.0047338	m1
GO:0030949	positive regulation of vascular endothelial growth factor receptor signaling pathway	0.00473398	m1
GO:0042533	tumor necrosis factor biosynthetic process	0.00473398	m1
GO:0042534	regulation of tumor necrosis factor biosynthetic process	0.00473398	m1
GO:1902275	regulation of chromatin organization	0.00481451	m1
GO:0030101	natural killer cell activation	0.00484581	m1
GO:0051702	interaction with symbiont	0.00484581	m1
GO:1903201	regulation of oxidative stress-induced cell death	0.00484581	m1
GO:0048469	cell maturation	0.00500637	m1
GO:1904035	regulation of epithelial cell apoptotic process	0.00501992	m1
GO:0050851	antigen receptor-mediated signaling pathway	0.0051617	m1
GO:0006925	inflammatory cell apoptotic process	0.0051617	m1
GO:0031649	heat generation	0.0051617	m1
GO:0042832	defense response to protozoan	0.0051617	m1
GO:0043369	CD4-positive or CD8-positive, alpha-beta T cell lineage commitment	0.0051617	m1
GO:1902884	positive regulation of response to oxidative stress	0.0051617	m1
GO:0043123	positive regulation of I-kappaB kinase/NF-kappaB signaling	0.00516669	m1
GO:0046890	regulation of lipid biosynthetic process	0.00516669	m1
GO:0010827	regulation of glucose transmembrane transport	0.0053339	m1
GO:0048259	regulation of receptor-mediated endocytosis	0.0053339	m1
GO:0034599	cellular response to oxidative stress	0.00542284	m1
GO:0019722	calcium-mediated signaling	0.00560249	m1
GO:0001562	response to protozoan	0.00562319	m1
GO:0046640	regulation of alpha-beta T cell proliferation	0.00562319	m1
GO:1904994	regulation of leukocyte adhesion to vascular endothelial cell	0.00562319	m1
GO:0045088	regulation of innate immune response	0.00565744	m1
GO:0043112	receptor metabolic process	0.00567583	m1
GO:0050796	regulation of insulin secretion	0.00567583	m1
GO:0043902	positive regulation of multi-organism process	0.00603678	m1
GO:0045833	negative regulation of lipid metabolic process	0.00606333	m1
GO:0050810	regulation of steroid biosynthetic process	0.00606333	m1
GO:0002825	regulation of T-helper 1 type immune response	0.00608114	m1
GO:0010758	regulation of macrophage chemotaxis	0.00608114	m1
GO:0061082	myeloid leukocyte cytokine production	0.00608114	m1
GO:0090025	regulation of monocyte chemotaxis	0.00608114	m1
GO:2001026	regulation of endothelial cell chemotaxis	0.00608114	m1
GO:0001935	endothelial cell proliferation	0.00609639	m1
GO:0023061	signal release	0.0061103	m1
GO:0006979	response to oxidative stress	0.00617279	m1
GO:0042446	hormone biosynthetic process	0.00620084	m1
GO:0051781	positive regulation of cell division	0.00640802	m1
GO:0001914	regulation of T cell mediated cytotoxicity	0.00656697	m1
GO:0002724	regulation of T cell cytokine production	0.00656697	m1
GO:0033081	regulation of T cell differentiation in thymus	0.00656697	m1
GO:1903203	regulation of oxidative stress-induced neuron death	0.00656697	m1
GO:0016575	histone deacetylation	0.00658376	m1
GO:0032800	receptor biosynthetic process	0.00706461	m1
GO:0034695	response to prostaglandin E	0.00706461	m1
GO:0036475	neuron death in response to oxidative stress	0.00706461	m1
GO:0045910	negative regulation of DNA recombination	0.00706461	m1
GO:0050901	leukocyte tethering or rolling	0.00706461	m1
GO:0060444	branching involved in mammary gland duct morphogenesis	0.00706461	m1
GO:0071800	podosome assembly	0.00706461	m1
GO:2000778	positive regulation of interleukin-6 secretion	0.00706461	m1
GO:0002429	immune response-activating cell surface receptor signaling pathway	0.00707701	m1
GO:0030278	regulation of ossification	0.00712196	m1
GO:0001505	regulation of neurotransmitter levels	0.00713034	m1
GO:0050927	positive regulation of positive chemotaxis	0.00761447	m1
GO:0033273	response to vitamin	0.00761447	m1
GO:0051051	negative regulation of transport	0.0078365	m1
GO:0036473	cell death in response to oxidative stress	0.0078365	m1
GO:0060562	epithelial tube morphogenesis	0.00790802	m1
GO:0010810	regulation of cell-substrate adhesion	0.00790802	m1
GO:0097305	response to alcohol	0.00790802	m1
GO:0050679	positive regulation of epithelial cell proliferation	0.00804762	m1
GO:0032814	regulation of natural killer cell activation	0.00812471	m1
GO:0050926	regulation of positive chemotaxis	0.00812471	m1
GO:1900745	positive regulation of p38MAPK cascade	0.00812471	m1
GO:1905521	regulation of macrophage migration	0.00812471	m1
GO:0031667	response to nutrient levels	0.00816691	m1
GO:0010631	epithelial cell migration	0.00870672	m1
GO:0031954	positive regulation of protein autophosphorylation	0.00872351	m1
GO:0090132	epithelium migration	0.00903386	m1
GO:0050853	B cell receptor signaling pathway	0.0092312	m1
GO:1903427	negative regulation of reactive oxygen species biosynthetic process	0.0093399	m1
GO:0030073	insulin secretion	0.0095191	m1
GO:0090130	tissue migration	0.00971335	m1
GO:0062012	regulation of small molecule metabolic process	0.0098846	m1
GO:0031331	positive regulation of cellular catabolic process	0.0098846	m1
GO:0001782	B cell homeostasis	0.0098846	m1
GO:0035066	positive regulation of histone acetylation	0.0098846	m1
GO:0035666	TRIF-dependent toll-like receptor signaling pathway	0.0098846	m1
GO:0035767	endothelial cell chemotaxis	0.0098846	m1
GO:0045948	positive regulation of translational initiation	0.0098846	m1
GO:0070528	protein kinase C signaling	0.0098846	m1
GO:0001938	positive regulation of endothelial cell proliferation	0.0101867	m1
GO:0007584	response to nutrient	0.0102424	m1
GO:0060627	regulation of vesicle-mediated transport	0.0103262	m1
GO:0046854	phosphatidylinositol phosphorylation	0.0104331	m1
GO:0001913	T cell mediated cytotoxicity	0.0104633	m1
GO:0043552	positive regulation of phosphatidylinositol 3-kinase activity	0.0104633	m1
GO:0048873	homeostasis of number of cells within a tissue	0.0104633	m1
GO:2000758	positive regulation of peptidyl-lysine acetylation	0.0104633	m1
GO:0007160	cell-matrix adhesion	0.0105059	m1
GO:0009991	response to extracellular stimulus	0.0107557	m1
GO:0051701	interaction with host	0.0108406	m1
GO:0045732	positive regulation of protein catabolic process	0.0110105	m1
GO:0034694	response to prostaglandin	0.0110793	m1
GO:0043368	positive T cell selection	0.0110793	m1
GO:1903829	positive regulation of cellular protein localization	0.0112381	m1
GO:0045862	positive regulation of proteolysis	0.0116402	m1
GO:0010811	positive regulation of cell-substrate adhesion	0.011649	m1
GO:0051817	modification of morphology or physiology of other organism involved in symbiotic interaction	0.011649	m1
GO:0002756	MyD88-independent toll-like receptor signaling pathway	0.011649	m1
GO:0010574	regulation of vascular endothelial growth factor production	0.011649	m1
GO:0030947	regulation of vascular endothelial growth factor receptor signaling pathway	0.011649	m1
GO:0033028	myeloid cell apoptotic process	0.011649	m1
GO:0060603	mammary gland duct morphogenesis	0.011649	m1
GO:1904037	positive regulation of epithelial cell apoptotic process	0.011649	m1
GO:0019218	regulation of steroid metabolic process	0.0119038	m1
GO:1904659	glucose transmembrane transport	0.0119038	m1
GO:0031346	positive regulation of cell projection organization	0.0119038	m1
GO:0090218	positive regulation of lipid kinase activity	0.0123155	m1
GO:0050678	regulation of epithelial cell proliferation	0.0124519	m1
GO:0010573	vascular endothelial growth factor production	0.0129167	m1
GO:0030431	sleep	0.0129167	m1
GO:0032148	activation of protein kinase B activity	0.0129167	m1
GO:0045070	positive regulation of viral genome replication	0.0129167	m1
GO:0051930	regulation of sensory perception of pain	0.0129167	m1
GO:0051931	regulation of sensory perception	0.0129167	m1
GO:0072604	interleukin-6 secretion	0.0129167	m1
GO:1900015	regulation of cytokine production involved in inflammatory response	0.0129167	m1
GO:0010959	regulation of metal ion transport	0.0132091	m1
GO:0000302	response to reactive oxygen species	0.0135573	m1
GO:0008645	hexose transmembrane transport	0.0135573	m1
GO:0046834	lipid phosphorylation	0.0135573	m1
GO:0048566	embryonic digestive tract development	0.0135573	m1
GO:1904707	positive regulation of vascular smooth muscle cell proliferation	0.0135573	m1
GO:2000648	positive regulation of stem cell proliferation	0.0135573	m1
GO:0015749	monosaccharide transmembrane transport	0.0141899	m1
GO:0002720	positive regulation of cytokine production involved in immune response	0.0141899	m1
GO:0002755	MyD88-dependent toll-like receptor signaling pathway	0.0141899	m1
GO:0030212	hyaluronan metabolic process	0.0141899	m1
GO:0033280	response to vitamin D	0.0141899	m1
GO:0034122	negative regulation of toll-like receptor signaling pathway	0.0141899	m1
GO:0050850	positive regulation of calcium-mediated signaling	0.0141899	m1
GO:0061756	leukocyte adhesion to vascular endothelial cell	0.0141899	m1
GO:0002534	cytokine production involved in inflammatory response	0.0149536	m1
GO:0022612	gland morphogenesis	0.0150505	m1
GO:0034219	carbohydrate transmembrane transport	0.0150505	m1
GO:0046718	viral entry into host cell	0.0150505	m1
GO:0045787	positive regulation of cell cycle	0.0151228	m1
GO:0002686	negative regulation of leukocyte migration	0.0156046	m1
GO:0050691	regulation of defense response to virus by host	0.0156046	m1
GO:0051281	positive regulation of release of sequestered calcium ion into cytosol	0.0156046	m1
GO:1901985	positive regulation of protein acetylation	0.0156046	m1
GO:0006275	regulation of DNA replication	0.0156126	m1
GO:0030183	B cell differentiation	0.0156126	m1
GO:0045598	regulation of fat cell differentiation	0.0156126	m1
GO:0003158	endothelium development	0.0163004	m1
GO:0030225	macrophage differentiation	0.0163004	m1
GO:0061028	establishment of endothelial barrier	0.0163004	m1
GO:0002920	regulation of humoral immune response	0.0169995	m1
GO:0001659	temperature homeostasis	0.0170648	m1
GO:1900744	regulation of p38MAPK cascade	0.0170648	m1
GO:0009896	positive regulation of catabolic process	0.0176506	m1
GO:0060249	anatomical structure homeostasis	0.0176506	m1
GO:0002831	regulation of response to biotic stimulus	0.0176557	m1
GO:0034504	protein localization to nucleus	0.0182221	m1
GO:0031952	regulation of protein autophosphorylation	0.0186545	m1
GO:0010883	regulation of lipid storage	0.019436	m1
GO:0045601	regulation of endothelial cell differentiation	0.019436	m1
GO:1901224	positive regulation of NIK/NF-kappaB signaling	0.019436	m1
GO:1903727	positive regulation of phospholipid metabolic process	0.019436	m1
GO:0021700	developmental maturation	0.0196423	m1
GO:0050673	epithelial cell proliferation	0.0205772	m1
GO:0002224	toll-like receptor signaling pathway	0.0206487	m1
GO:0042063	gliogenesis	0.0206487	m1
GO:0008347	glial cell migration	0.0210792	m1
GO:0043551	regulation of phosphatidylinositol 3-kinase activity	0.0210792	m1
GO:0006766	vitamin metabolic process	0.0214077	m1
GO:0030879	mammary gland development	0.0217867	m1
GO:1905952	regulation of lipid localization	0.0217867	m1
GO:0031343	positive regulation of cell killing	0.0217941	m1
GO:0038066	p38MAPK cascade	0.0217941	m1
GO:0045744	negative regulation of G-protein coupled receptor protein signaling pathway	0.0217941	m1
GO:0060443	mammary gland morphogenesis	0.0217941	m1
GO:1901031	regulation of response to reactive oxygen species	0.0217941	m1
GO:0046165	alcohol biosynthetic process	0.0225031	m1
GO:0035722	interleukin-12-mediated signaling pathway	0.0225898	m1
GO:0045599	negative regulation of fat cell differentiation	0.0225898	m1
GO:0050999	regulation of nitric-oxide synthase activity	0.0225898	m1
GO:0071349	cellular response to interleukin-12	0.0225898	m1
GO:0009895	negative regulation of catabolic process	0.0230774	m1
GO:1905953	negative regulation of lipid localization	0.0234729	m1
GO:0006606	protein import into nucleus	0.0236235	m1
GO:0051384	response to glucocorticoid	0.0236235	m1
GO:0001667	ameboidal-type cell migration	0.0236832	m1
GO:0048568	embryonic organ development	0.0241092	m1
GO:0070671	response to interleukin-12	0.0242869	m1
GO:0044344	cellular response to fibroblast growth factor stimulus	0.0244206	m1
GO:0048732	gland development	0.0244851	m1
GO:0090068	positive regulation of cell cycle process	0.024929	m1
GO:2000351	regulation of endothelial cell apoptotic process	0.0251367	m1
GO:0008643	carbohydrate transport	0.0252306	m1
GO:0045931	positive regulation of mitotic cell cycle	0.025669	m1
GO:0045123	cellular extravasation	0.0260245	m1
GO:1901214	regulation of neuron death	0.0260281	m1
GO:0009620	response to fungus	0.0268631	m1
GO:0010524	positive regulation of calcium ion transport into cytosol	0.0268631	m1
GO:0046626	regulation of insulin receptor signaling pathway	0.0268631	m1
GO:0050766	positive regulation of phagocytosis	0.0268631	m1
GO:0030856	regulation of epithelial cell differentiation	0.0273412	m1
GO:0071774	response to fibroblast growth factor	0.0273412	m1
GO:0035065	regulation of histone acetylation	0.0277393	m1
GO:0043550	regulation of lipid kinase activity	0.0277393	m1
GO:0018105	peptidyl-serine phosphorylation	0.0280088	m1
GO:0010634	positive regulation of epithelial cell migration	0.0281962	m1
GO:0001885	endothelial cell development	0.0285924	m1
GO:1900408	negative regulation of cellular response to oxidative stress	0.0285924	m1
GO:1903202	negative regulation of oxidative stress-induced cell death	0.0285924	m1
GO:0051302	regulation of cell division	0.0294843	m1
GO:0045071	negative regulation of viral genome replication	0.0294843	m1
GO:0060688	regulation of morphogenesis of a branching structure	0.0294843	m1
GO:2000378	negative regulation of reactive oxygen species metabolic process	0.0294843	m1
GO:0030168	platelet activation	0.0299433	m1
GO:0030336	negative regulation of cell migration	0.030351	m1
GO:0045740	positive regulation of DNA replication	0.030351	m1
GO:0046824	positive regulation of nucleocytoplasmic transport	0.030351	m1
GO:1902883	negative regulation of response to oxidative stress	0.030351	m1
GO:0030307	positive regulation of cell growth	0.0307683	m1
GO:0031960	response to corticosteroid	0.0307683	m1
GO:0007088	regulation of mitotic nuclear division	0.0311566	m1
GO:0031640	killing of cells of other organism	0.0311566	m1
GO:0044364	disruption of cells of other organism	0.0311566	m1
GO:0045453	bone resorption	0.0311566	m1
GO:1903902	positive regulation of viral life cycle	0.0311566	m1
GO:0034614	cellular response to reactive oxygen species	0.0316024	m1
GO:0008360	regulation of cell shape	0.0320339	m1
GO:1905475	regulation of protein localization to membrane	0.0320339	m1
GO:1903672	positive regulation of sprouting angiogenesis	0.0320339	m1
GO:2000756	regulation of peptidyl-lysine acetylation	0.0320339	m1
GO:0051170	import into nucleus	0.0324803	m1
GO:0001910	regulation of leukocyte mediated cytotoxicity	0.0328818	m1
GO:0006968	cellular defense response	0.0328818	m1
GO:0042267	natural killer cell mediated cytotoxicity	0.0328818	m1
GO:1904705	regulation of vascular smooth muscle cell proliferation	0.0328818	m1
GO:1990874	vascular smooth muscle cell proliferation	0.0328818	m1
GO:0006644	phospholipid metabolic process	0.0331801	m1
GO:0034121	regulation of toll-like receptor signaling pathway	0.0338414	m1
GO:1901222	regulation of NIK/NF-kappaB signaling	0.0338414	m1
GO:0043433	negative regulation of DNA binding transcription factor activity	0.0347806	m1
GO:0008202	steroid metabolic process	0.0347806	m1
GO:0033044	regulation of chromosome organization	0.0347806	m1
GO:2000146	negative regulation of cell motility	0.0347806	m1
GO:0072091	regulation of stem cell proliferation	0.0358244	m1
GO:0070997	neuron death	0.0365949	m1
GO:0002228	natural killer cell mediated immunity	0.0368493	m1
GO:0031589	cell-substrate adhesion	0.0376785	m1
GO:0019083	viral transcription	0.0384794	m1
GO:0018209	peptidyl-serine modification	0.0387807	m1
GO:0090066	regulation of anatomical structure size	0.0388069	m1
GO:1901652	response to peptide	0.0388069	m1
GO:1900182	positive regulation of protein localization to nucleus	0.0388069	m1
GO:1904427	positive regulation of calcium ion transmembrane transport	0.0388069	m1
GO:0006066	alcohol metabolic process	0.0393548	m1
GO:0048639	positive regulation of developmental growth	0.0393548	m1
GO:0046324	regulation of glucose import	0.0397755	m1
GO:1902117	positive regulation of organelle assembly	0.0397755	m1
GO:0042119	neutrophil activation	0.0407076	m1
GO:0002221	pattern recognition receptor signaling pathway	0.0409129	m1
GO:1905330	regulation of morphogenesis of an epithelium	0.0409129	m1
GO:0001101	response to acid chemical	0.0411088	m1
GO:0006898	receptor-mediated endocytosis	0.0414776	m1
GO:0051783	regulation of nuclear division	0.0425865	m1
GO:0006970	response to osmotic stress	0.0428925	m1
GO:1901983	regulation of protein acetylation	0.0428925	m1
GO:0006694	steroid biosynthetic process	0.0436756	m1
GO:0043507	positive regulation of JUN kinase activity	0.0439323	m1
GO:0061180	mammary gland epithelium development	0.0439323	m1
GO:0008037	cell recognition	0.0441112	m1
GO:0034764	positive regulation of transmembrane transport	0.0441112	m1
GO:0030279	negative regulation of ossification	0.0448867	m1
GO:0031644	regulation of neurological system process	0.0448867	m1
GO:1900076	regulation of cellular response to insulin stimulus	0.0448867	m1
GO:0051271	negative regulation of cellular component movement	0.0451723	m1
GO:0019080	viral gene expression	0.0457507	m1
GO:0006913	nucleocytoplasmic transport	0.0481599	m1
GO:1900542	regulation of purine nucleotide metabolic process	0.0481599	m1
GO:0043536	positive regulation of blood vessel endothelial cell migration	0.0481599	m1
GO:0050764	regulation of phagocytosis	0.0481599	m1
GO:1903725	regulation of phospholipid metabolic process	0.0481599	m1
GO:0051169	nuclear transport	0.0497396	m1
GO:0009897	external side of plasma membrane	1.05e-19	m1
GO:0036020	endolysosome membrane	0.0178504	m1
GO:0036019	endolysosome	0.0245723	m1
GO:0001772	immunological synapse	0.0374238	m1
GO:0031904	endosome lumen	0.0374238	m1
GO:0098636	protein complex involved in cell adhesion	0.0374238	m1
GO:0005125	cytokine activity	1.51e-37	m1
GO:0048018	receptor ligand activity	6.2e-30	m1
GO:0005126	cytokine receptor binding	1.37e-29	m1
GO:0008009	chemokine activity	5.86e-17	m1
GO:0042379	chemokine receptor binding	1.66e-15	m1
GO:0048020	CCR chemokine receptor binding	1.18e-13	m1
GO:0001664	G-protein coupled receptor binding	4.41e-10	m1
GO:0070851	growth factor receptor binding	3.47e-09	m1
GO:0008083	growth factor activity	4.16e-07	m1
GO:0004896	cytokine receptor activity	0.000107256	m1
GO:0019955	cytokine binding	0.000160464	m1
GO:0045236	CXCR chemokine receptor binding	0.000168056	m1
GO:0005031	tumor necrosis factor-activated receptor activity	0.000422265	m1
GO:0005035	death receptor activity	0.000422265	m1
GO:0042056	chemoattractant activity	0.00114012	m1
GO:0016004	phospholipase activator activity	0.00348402	m1
GO:0060229	lipase activator activity	0.00463201	m1
GO:0005088	Ras guanyl-nucleotide exchange factor activity	0.00633645	m1
GO:0046934	phosphatidylinositol-4,5-bisphosphate 3-kinase activity	0.00700168	m1
GO:0052813	phosphatidylinositol bisphosphate kinase activity	0.00753667	m1
GO:0001618	virus receptor activity	0.00772049	m1
GO:0104005	hijacked molecular function	0.00772049	m1
GO:0035004	phosphatidylinositol 3-kinase activity	0.00797403	m1
GO:0001637	G-protein coupled chemoattractant receptor activity	0.0127921	m1
GO:0004950	chemokine receptor activity	0.0127921	m1
GO:0005085	guanyl-nucleotide exchange factor activity	0.0132227	m1
GO:0005164	tumor necrosis factor receptor binding	0.0167809	m1
GO:0015026	coreceptor activity	0.0293217	m1
GO:0002020	protease binding	0.0294729	m1
GO:0019838	growth factor binding	0.0294729	m1
GO:0032813	tumor necrosis factor receptor superfamily binding	0.0315876	m1
GO:0008201	heparin binding	0.0440599	m1
GO:0002697	regulation of immune effector process	5.25e-09	m2
GO:0001819	positive regulation of cytokine production	5.25e-09	m2
GO:0046651	lymphocyte proliferation	1.59e-08	m2
GO:0032943	mononuclear cell proliferation	1.59e-08	m2
GO:0070661	leukocyte proliferation	2.29e-08	m2
GO:0043330	response to exogenous dsRNA	8.32e-08	m2
GO:0042100	B cell proliferation	9.8e-08	m2
GO:0050714	positive regulation of protein secretion	9.8e-08	m2
GO:0043331	response to dsRNA	1.24e-07	m2
GO:0002521	leukocyte differentiation	1.24e-07	m2
GO:1903532	positive regulation of secretion by cell	1.24e-07	m2
GO:0002793	positive regulation of peptide secretion	1.24e-07	m2
GO:0050707	regulation of cytokine secretion	1.24e-07	m2
GO:0007259	JAK-STAT cascade	1.24e-07	m2
GO:0002699	positive regulation of immune effector process	1.24e-07	m2
GO:0097696	STAT cascade	1.24e-07	m2
GO:0032675	regulation of interleukin-6 production	1.5e-07	m2
GO:0051047	positive regulation of secretion	1.64e-07	m2
GO:0002700	regulation of production of molecular mediator of immune response	1.72e-07	m2
GO:0050715	positive regulation of cytokine secretion	1.74e-07	m2
GO:0032635	interleukin-6 production	2.1e-07	m2
GO:0050663	cytokine secretion	2.12e-07	m2
GO:1903037	regulation of leukocyte cell-cell adhesion	2.77e-07	m2
GO:0050708	regulation of protein secretion	2.96e-07	m2
GO:0051222	positive regulation of protein transport	2.96e-07	m2
GO:0002702	positive regulation of production of molecular mediator of immune response	3.52e-07	m2
GO:0032755	positive regulation of interleukin-6 production	3.52e-07	m2
GO:0050863	regulation of T cell activation	3.88e-07	m2
GO:0002791	regulation of peptide secretion	4.68e-07	m2
GO:0051249	regulation of lymphocyte activation	4.72e-07	m2
GO:1904951	positive regulation of establishment of protein localization	4.86e-07	m2
GO:0007159	leukocyte cell-cell adhesion	4.86e-07	m2
GO:0042110	T cell activation	4.86e-07	m2
GO:0031349	positive regulation of defense response	5.02e-07	m2
GO:0001503	ossification	1.09e-06	m2
GO:0002703	regulation of leukocyte mediated immunity	1.28e-06	m2
GO:0051403	stress-activated MAPK cascade	1.42e-06	m2
GO:0022407	regulation of cell-cell adhesion	1.48e-06	m2
GO:0042113	B cell activation	1.6e-06	m2
GO:0032103	positive regulation of response to external stimulus	2.43e-06	m2
GO:0043388	positive regulation of DNA binding	2.78e-06	m2
GO:0031098	stress-activated protein kinase signaling cascade	2.78e-06	m2
GO:0050670	regulation of lymphocyte proliferation	3.68e-06	m2
GO:0032944	regulation of mononuclear cell proliferation	3.72e-06	m2
GO:0002822	regulation of adaptive immune response based on somatic recombination of immune receptors built from immunoglobulin superfamily domains	3.92e-06	m2
GO:0002449	lymphocyte mediated immunity	4.01e-06	m2
GO:0051251	positive regulation of lymphocyte activation	4.01e-06	m2
GO:0002687	positive regulation of leukocyte migration	4.26e-06	m2
GO:0002706	regulation of lymphocyte mediated immunity	4.38e-06	m2
GO:0070663	regulation of leukocyte proliferation	4.55e-06	m2
GO:0050870	positive regulation of T cell activation	4.61e-06	m2
GO:0070371	ERK1 and ERK2 cascade	4.88e-06	m2
GO:0032872	regulation of stress-activated MAPK cascade	4.88e-06	m2
GO:0070302	regulation of stress-activated protein kinase signaling cascade	4.94e-06	m2
GO:0051054	positive regulation of DNA metabolic process	5.32e-06	m2
GO:0002819	regulation of adaptive immune response	5.32e-06	m2
GO:0002440	production of molecular mediator of immune response	5.64e-06	m2
GO:1903039	positive regulation of leukocyte cell-cell adhesion	5.71e-06	m2
GO:0043405	regulation of MAP kinase activity	6.28e-06	m2
GO:0030335	positive regulation of cell migration	6.41e-06	m2
GO:0002696	positive regulation of leukocyte activation	7.08e-06	m2
GO:0050867	positive regulation of cell activation	9e-06	m2
GO:0001818	negative regulation of cytokine production	9.66e-06	m2
GO:0042129	regulation of T cell proliferation	9.98e-06	m2
GO:0042307	positive regulation of protein import into nucleus	1.01e-05	m2
GO:0071674	mononuclear cell migration	1.1e-05	m2
GO:0022409	positive regulation of cell-cell adhesion	1.26e-05	m2
GO:1904591	positive regulation of protein import	1.41e-05	m2
GO:0002285	lymphocyte activation involved in immune response	1.52e-05	m2
GO:0043406	positive regulation of MAP kinase activity	1.59e-05	m2
GO:0048771	tissue remodeling	1.89e-05	m2
GO:0051099	positive regulation of binding	1.93e-05	m2
GO:0002639	positive regulation of immunoglobulin production	2.05e-05	m2
GO:0071675	regulation of mononuclear cell migration	2.05e-05	m2
GO:0050866	negative regulation of cell activation	2.05e-05	m2
GO:0042098	T cell proliferation	2.09e-05	m2
GO:0002685	regulation of leukocyte migration	2.21e-05	m2
GO:0022617	extracellular matrix disassembly	2.21e-05	m2
GO:0045088	regulation of innate immune response	2.42e-05	m2
GO:0030278	regulation of ossification	2.85e-05	m2
GO:0002705	positive regulation of leukocyte mediated immunity	2.87e-05	m2
GO:0050868	negative regulation of T cell activation	2.87e-05	m2
GO:0010952	positive regulation of peptidase activity	3.01e-05	m2
GO:0002460	adaptive immune response based on somatic recombination of immune receptors built from immunoglobulin superfamily domains	3.84e-05	m2
GO:0060324	face development	4.65e-05	m2
GO:1903038	negative regulation of leukocyte cell-cell adhesion	4.79e-05	m2
GO:0030098	lymphocyte differentiation	5.15e-05	m2
GO:0032655	regulation of interleukin-12 production	5.25e-05	m2
GO:0042306	regulation of protein import into nucleus	5.25e-05	m2
GO:0051101	regulation of DNA binding	5.44e-05	m2
GO:0032640	tumor necrosis factor production	5.62e-05	m2
GO:0032615	interleukin-12 production	5.95e-05	m2
GO:0071360	cellular response to exogenous dsRNA	6.11e-05	m2
GO:0002237	response to molecule of bacterial origin	6.39e-05	m2
GO:0097191	extrinsic apoptotic signaling pathway	6.39e-05	m2
GO:0031663	lipopolysaccharide-mediated signaling pathway	6.58e-05	m2
GO:1904589	regulation of protein import	6.58e-05	m2
GO:0051098	regulation of binding	6.61e-05	m2
GO:0071706	tumor necrosis factor superfamily cytokine production	6.61e-05	m2
GO:0045862	positive regulation of proteolysis	6.62e-05	m2
GO:0032722	positive regulation of chemokine production	6.8e-05	m2
GO:0045089	positive regulation of innate immune response	6.86e-05	m2
GO:0071902	positive regulation of protein serine/threonine kinase activity	7.04e-05	m2
GO:0002637	regulation of immunoglobulin production	7.04e-05	m2
GO:0046824	positive regulation of nucleocytoplasmic transport	7.04e-05	m2
GO:0000302	response to reactive oxygen species	7.04e-05	m2
GO:0050921	positive regulation of chemotaxis	8.02e-05	m2
GO:0050671	positive regulation of lymphocyte proliferation	8.49e-05	m2
GO:0051250	negative regulation of lymphocyte activation	8.49e-05	m2
GO:0032946	positive regulation of mononuclear cell proliferation	8.73e-05	m2
GO:0030888	regulation of B cell proliferation	9.39e-05	m2
GO:0070665	positive regulation of leukocyte proliferation	0.000110188	m2
GO:1900182	positive regulation of protein localization to nucleus	0.000119095	m2
GO:0045785	positive regulation of cell adhesion	0.000121857	m2
GO:0032727	positive regulation of interferon-alpha production	0.000121857	m2
GO:1990774	tumor necrosis factor secretion	0.000121857	m2
GO:0002718	regulation of cytokine production involved in immune response	0.000122283	m2
GO:1902105	regulation of leukocyte differentiation	0.000126203	m2
GO:0071359	cellular response to dsRNA	0.000127694	m2
GO:0051052	regulation of DNA metabolic process	0.000130426	m2
GO:0051155	positive regulation of striated muscle cell differentiation	0.000141271	m2
GO:0002695	negative regulation of leukocyte activation	0.000159674	m2
GO:0046425	regulation of JAK-STAT cascade	0.000159674	m2
GO:0045619	regulation of lymphocyte differentiation	0.000167289	m2
GO:1904892	regulation of STAT cascade	0.000167289	m2
GO:0050864	regulation of B cell activation	0.000176554	m2
GO:0032642	regulation of chemokine production	0.000177971	m2
GO:0022408	negative regulation of cell-cell adhesion	0.000179201	m2
GO:0002683	negative regulation of immune system process	0.000185855	m2
GO:0002507	tolerance induction	0.000190603	m2
GO:2000778	positive regulation of interleukin-6 secretion	0.000190603	m2
GO:0018105	peptidyl-serine phosphorylation	0.000220709	m2
GO:0052547	regulation of peptidase activity	0.000225602	m2
GO:0002708	positive regulation of lymphocyte mediated immunity	0.000230027	m2
GO:0032647	regulation of interferon-alpha production	0.000236986	m2
GO:0032602	chemokine production	0.000238105	m2
GO:1903706	regulation of hemopoiesis	0.000249576	m2
GO:0001773	myeloid dendritic cell activation	0.000258607	m2
GO:0032607	interferon-alpha production	0.000258607	m2
GO:0097529	myeloid leukocyte migration	0.000275278	m2
GO:0002367	cytokine production involved in immune response	0.000276077	m2
GO:0034103	regulation of tissue remodeling	0.000276077	m2
GO:0048661	positive regulation of smooth muscle cell proliferation	0.000287141	m2
GO:0031667	response to nutrient levels	0.000293354	m2
GO:0002690	positive regulation of leukocyte chemotaxis	0.000294408	m2
GO:0048145	regulation of fibroblast proliferation	0.000294408	m2
GO:0032728	positive regulation of interferon-beta production	0.000303707	m2
GO:0048144	fibroblast proliferation	0.000303707	m2
GO:0050900	leukocyte migration	0.000303707	m2
GO:0031099	regeneration	0.000326238	m2
GO:0032649	regulation of interferon-gamma production	0.000340003	m2
GO:1902106	negative regulation of leukocyte differentiation	0.000352655	m2
GO:0018209	peptidyl-serine modification	0.000357604	m2
GO:0002573	myeloid leukocyte differentiation	0.000360953	m2
GO:0032496	response to lipopolysaccharide	0.000383343	m2
GO:0002714	positive regulation of B cell mediated immunity	0.000383343	m2
GO:0002891	positive regulation of immunoglobulin mediated immune response	0.000383343	m2
GO:0032735	positive regulation of interleukin-12 production	0.000383343	m2
GO:0006909	phagocytosis	0.000391326	m2
GO:0009991	response to extracellular stimulus	0.000391326	m2
GO:0002286	T cell activation involved in immune response	0.000391326	m2
GO:0042102	positive regulation of T cell proliferation	0.000391326	m2
GO:0016064	immunoglobulin mediated immune response	0.000395547	m2
GO:0017038	protein import	0.000400345	m2
GO:0019724	B cell mediated immunity	0.000400345	m2
GO:0050920	regulation of chemotaxis	0.000436447	m2
GO:0072604	interleukin-6 secretion	0.000436447	m2
GO:0035690	cellular response to drug	0.000441854	m2
GO:0046822	regulation of nucleocytoplasmic transport	0.000458026	m2
GO:1904707	positive regulation of vascular smooth muscle cell proliferation	0.000465087	m2
GO:0032609	interferon-gamma production	0.000465087	m2
GO:0051149	positive regulation of muscle cell differentiation	0.000465087	m2
GO:1900180	regulation of protein localization to nucleus	0.000465087	m2
GO:0051973	positive regulation of telomerase activity	0.000498538	m2
GO:0033002	muscle cell proliferation	0.000511511	m2
GO:0045581	negative regulation of T cell differentiation	0.000532653	m2
GO:0071276	cellular response to cadmium ion	0.000532653	m2
GO:0043281	regulation of cysteine-type endopeptidase activity involved in apoptotic process	0.000562256	m2
GO:0051153	regulation of striated muscle cell differentiation	0.000604271	m2
GO:0046006	regulation of activated T cell proliferation	0.000614492	m2
GO:0002688	regulation of leukocyte chemotaxis	0.000619119	m2
GO:0032680	regulation of tumor necrosis factor production	0.000683326	m2
GO:0030890	positive regulation of B cell proliferation	0.000756348	m2
GO:1903555	regulation of tumor necrosis factor superfamily cytokine production	0.000773211	m2
GO:0050871	positive regulation of B cell activation	0.000794669	m2
GO:0034105	positive regulation of tissue remodeling	0.000794669	m2
GO:0050798	activated T cell proliferation	0.000794669	m2
GO:0030183	B cell differentiation	0.000834484	m2
GO:0043900	regulation of multi-organism process	0.000851217	m2
GO:0070374	positive regulation of ERK1 and ERK2 cascade	0.000851217	m2
GO:0032388	positive regulation of intracellular transport	0.00086363	m2
GO:0060249	anatomical structure homeostasis	0.000864868	m2
GO:0030099	myeloid cell differentiation	0.000871281	m2
GO:0032648	regulation of interferon-beta production	0.000871281	m2
GO:0032386	regulation of intracellular transport	0.000871281	m2
GO:0043062	extracellular structure organization	0.000871281	m2
GO:0032963	collagen metabolic process	0.000871515	m2
GO:0046330	positive regulation of JNK cascade	0.000871515	m2
GO:0000060	protein import into nucleus, translocation	0.000897003	m2
GO:0002712	regulation of B cell mediated immunity	0.000897003	m2
GO:0002889	regulation of immunoglobulin mediated immune response	0.000897003	m2
GO:0045620	negative regulation of lymphocyte differentiation	0.000897003	m2
GO:0051972	regulation of telomerase activity	0.000897003	m2
GO:0032608	interferon-beta production	0.000952195	m2
GO:0045580	regulation of T cell differentiation	0.000952195	m2
GO:2000116	regulation of cysteine-type endopeptidase activity	0.000952609	m2
GO:0043280	positive regulation of cysteine-type endopeptidase activity involved in apoptotic process	0.000971893	m2
GO:0050673	epithelial cell proliferation	0.000990174	m2
GO:0098586	cellular response to virus	0.000990174	m2
GO:0050727	regulation of inflammatory response	0.00101186	m2
GO:0007162	negative regulation of cell adhesion	0.00104031	m2
GO:0051090	regulation of DNA binding transcription factor activity	0.0010711	m2
GO:0007566	embryo implantation	0.0010982	m2
GO:0045840	positive regulation of mitotic nuclear division	0.00122936	m2
GO:0048146	positive regulation of fibroblast proliferation	0.00129541	m2
GO:1903707	negative regulation of hemopoiesis	0.00135019	m2
GO:0006979	response to oxidative stress	0.00135299	m2
GO:0006606	protein import into nucleus	0.00136822	m2
GO:0048660	regulation of smooth muscle cell proliferation	0.00136822	m2
GO:2001056	positive regulation of cysteine-type endopeptidase activity	0.00139907	m2
GO:0072584	caveolin-mediated endocytosis	0.00145539	m2
GO:0002377	immunoglobulin production	0.00145556	m2
GO:0048659	smooth muscle cell proliferation	0.00145556	m2
GO:0002562	somatic diversification of immune receptors via germline recombination within a single locus	0.00145915	m2
GO:0016444	somatic cell DNA recombination	0.00145915	m2
GO:0000187	activation of MAPK activity	0.00147447	m2
GO:0042108	positive regulation of cytokine biosynthetic process	0.0015247	m2
GO:0010212	response to ionizing radiation	0.00157273	m2
GO:0035051	cardiocyte differentiation	0.00157273	m2
GO:0055025	positive regulation of cardiac muscle tissue development	0.00158488	m2
GO:0032874	positive regulation of stress-activated MAPK cascade	0.00159944	m2
GO:0007409	axonogenesis	0.00161547	m2
GO:0070304	positive regulation of stress-activated protein kinase signaling cascade	0.00162643	m2
GO:1904705	regulation of vascular smooth muscle cell proliferation	0.00163218	m2
GO:1990874	vascular smooth muscle cell proliferation	0.00163218	m2
GO:0060439	trachea morphogenesis	0.00164982	m2
GO:0061307	cardiac neural crest cell differentiation involved in heart development	0.00164982	m2
GO:0061308	cardiac neural crest cell development involved in heart development	0.00164982	m2
GO:0071242	cellular response to ammonium ion	0.00168717	m2
GO:0048015	phosphatidylinositol-mediated signaling	0.00183177	m2
GO:0032729	positive regulation of interferon-gamma production	0.00184449	m2
GO:0051785	positive regulation of nuclear division	0.00191277	m2
GO:0010759	positive regulation of macrophage chemotaxis	0.00191277	m2
GO:0033160	positive regulation of protein import into nucleus, translocation	0.00191277	m2
GO:0045078	positive regulation of interferon-gamma biosynthetic process	0.00191277	m2
GO:1904469	positive regulation of tumor necrosis factor secretion	0.00191277	m2
GO:0048017	inositol lipid-mediated signaling	0.00191277	m2
GO:0034614	cellular response to reactive oxygen species	0.00195072	m2
GO:0046686	response to cadmium ion	0.00195384	m2
GO:2000573	positive regulation of DNA biosynthetic process	0.00195384	m2
GO:0034612	response to tumor necrosis factor	0.00201196	m2
GO:0051170	import into nucleus	0.00201196	m2
GO:0002312	B cell activation involved in immune response	0.00211128	m2
GO:0051147	regulation of muscle cell differentiation	0.00211128	m2
GO:0009615	response to virus	0.00211128	m2
GO:0071214	cellular response to abiotic stimulus	0.00211128	m2
GO:0104004	cellular response to environmental stimulus	0.00211128	m2
GO:0060627	regulation of vesicle-mediated transport	0.00211128	m2
GO:0070372	regulation of ERK1 and ERK2 cascade	0.00211128	m2
GO:0032725	positive regulation of granulocyte macrophage colony-stimulating factor production	0.00211128	m2
GO:0032740	positive regulation of interleukin-17 production	0.00211128	m2
GO:1905523	positive regulation of macrophage migration	0.00211128	m2
GO:0002200	somatic diversification of immune receptors	0.00211128	m2
GO:0032760	positive regulation of tumor necrosis factor production	0.00211128	m2
GO:0042531	positive regulation of tyrosine phosphorylation of STAT protein	0.00211128	m2
GO:0046328	regulation of JNK cascade	0.00213764	m2
GO:0001501	skeletal system development	0.00213976	m2
GO:1903708	positive regulation of hemopoiesis	0.00216996	m2
GO:0030574	collagen catabolic process	0.00217311	m2
GO:0010950	positive regulation of endopeptidase activity	0.00219366	m2
GO:0019058	viral life cycle	0.00219366	m2
GO:0061564	axon development	0.00219366	m2
GO:0009408	response to heat	0.00231592	m2
GO:0071222	cellular response to lipopolysaccharide	0.00231592	m2
GO:1903557	positive regulation of tumor necrosis factor superfamily cytokine production	0.00231592	m2
GO:0048313	Golgi inheritance	0.0023204	m2
GO:1903350	response to dopamine	0.0023204	m2
GO:1903351	cellular response to dopamine	0.0023204	m2
GO:1905050	positive regulation of metallopeptidase activity	0.0023204	m2
GO:0048638	regulation of developmental growth	0.00235536	m2
GO:0050731	positive regulation of peptidyl-tyrosine phosphorylation	0.00250986	m2
GO:0032147	activation of protein kinase activity	0.00250986	m2
GO:0032481	positive regulation of type I interferon production	0.00253627	m2
GO:0060759	regulation of response to cytokine stimulus	0.00253627	m2
GO:0071241	cellular response to inorganic substance	0.00253627	m2
GO:0002221	pattern recognition receptor signaling pathway	0.00254647	m2
GO:0002739	regulation of cytokine secretion involved in immune response	0.00254647	m2
GO:0032645	regulation of granulocyte macrophage colony-stimulating factor production	0.00254647	m2
GO:0043371	negative regulation of CD4-positive, alpha-beta T cell differentiation	0.00254647	m2
GO:0048308	organelle inheritance	0.00254647	m2
GO:0050765	negative regulation of phagocytosis	0.00254647	m2
GO:0060397	JAK-STAT cascade involved in growth hormone signaling pathway	0.00254647	m2
GO:1903358	regulation of Golgi organization	0.00254647	m2
GO:0071219	cellular response to molecule of bacterial origin	0.00256395	m2
GO:0010038	response to metal ion	0.00260749	m2
GO:0030101	natural killer cell activation	0.00263732	m2
GO:0007565	female pregnancy	0.00277429	m2
GO:0002824	positive regulation of adaptive immune response based on somatic recombination of immune receptors built from immunoglobulin superfamily domains	0.00277429	m2
GO:0042509	regulation of tyrosine phosphorylation of STAT protein	0.00277429	m2
GO:0043537	negative regulation of blood vessel endothelial cell migration	0.00277429	m2
GO:0007596	blood coagulation	0.00277429	m2
GO:0030198	extracellular matrix organization	0.00277429	m2
GO:0032604	granulocyte macrophage colony-stimulating factor production	0.00277429	m2
GO:0045072	regulation of interferon-gamma biosynthetic process	0.00277429	m2
GO:0045780	positive regulation of bone resorption	0.00277429	m2
GO:0046852	positive regulation of bone remodeling	0.00277429	m2
GO:0048535	lymph node development	0.00277429	m2
GO:0001666	response to hypoxia	0.0029247	m2
GO:0007599	hemostasis	0.0029247	m2
GO:0007492	endoderm development	0.0029247	m2
GO:0032204	regulation of telomere maintenance	0.0029247	m2
GO:0050817	coagulation	0.00293635	m2
GO:0050679	positive regulation of epithelial cell proliferation	0.00293968	m2
GO:0090316	positive regulation of intracellular protein transport	0.00293968	m2
GO:0007260	tyrosine phosphorylation of STAT protein	0.00298677	m2
GO:0046427	positive regulation of JAK-STAT cascade	0.00298677	m2
GO:0042095	interferon-gamma biosynthetic process	0.00301294	m2
GO:0045063	T-helper 1 cell differentiation	0.00301294	m2
GO:1904355	positive regulation of telomere capping	0.00301294	m2
GO:2000641	regulation of early endosome to late endosome transport	0.00301294	m2
GO:0002821	positive regulation of adaptive immune response	0.00304945	m2
GO:0036293	response to decreased oxygen levels	0.00311667	m2
GO:0045445	myoblast differentiation	0.00312233	m2
GO:0046849	bone remodeling	0.00312233	m2
GO:1904894	positive regulation of STAT cascade	0.00312233	m2
GO:0050678	regulation of epithelial cell proliferation	0.00319912	m2
GO:0045844	positive regulation of striated muscle tissue development	0.00320571	m2
GO:0048636	positive regulation of muscle organ development	0.00320571	m2
GO:0007254	JNK cascade	0.00325084	m2
GO:0002374	cytokine secretion involved in immune response	0.00325084	m2
GO:0046639	negative regulation of alpha-beta T cell differentiation	0.00325084	m2
GO:0097709	connective tissue replacement	0.00325084	m2
GO:1901741	positive regulation of myoblast fusion	0.00325084	m2
GO:0001776	leukocyte homeostasis	0.00325084	m2
GO:1901863	positive regulation of muscle tissue development	0.00325084	m2
GO:0030595	leukocyte chemotaxis	0.00332712	m2
GO:0045778	positive regulation of ossification	0.00334551	m2
GO:0071216	cellular response to biotic stimulus	0.00343237	m2
GO:1904063	negative regulation of cation transmembrane transport	0.00353635	m2
GO:0033158	regulation of protein import into nucleus, translocation	0.00353635	m2
GO:0060438	trachea development	0.00353635	m2
GO:1904467	regulation of tumor necrosis factor secretion	0.00353635	m2
GO:0060337	type I interferon signaling pathway	0.00374923	m2
GO:0071357	cellular response to type I interferon	0.00374923	m2
GO:0048588	developmental cell growth	0.00380612	m2
GO:0051701	interaction with host	0.00380612	m2
GO:0006309	apoptotic DNA fragmentation	0.00383498	m2
GO:0034123	positive regulation of toll-like receptor signaling pathway	0.00383498	m2
GO:1901739	regulation of myoblast fusion	0.00383498	m2
GO:2000515	negative regulation of CD4-positive, alpha-beta T cell activation	0.00383498	m2
GO:0070482	response to oxygen levels	0.00385158	m2
GO:0018108	peptidyl-tyrosine phosphorylation	0.00388682	m2
GO:0055024	regulation of cardiac muscle tissue development	0.00389855	m2
GO:0018212	peptidyl-tyrosine modification	0.00400513	m2
GO:0031281	positive regulation of cyclase activity	0.00411108	m2
GO:0033141	positive regulation of peptidyl-serine phosphorylation of STAT protein	0.00411108	m2
GO:0034162	toll-like receptor 9 signaling pathway	0.00411108	m2
GO:0048670	regulation of collateral sprouting	0.00411108	m2
GO:0071677	positive regulation of mononuclear cell migration	0.00411108	m2
GO:1903649	regulation of cytoplasmic transport	0.00411108	m2
GO:0044706	multi-multicellular organism process	0.00411108	m2
GO:0060560	developmental growth involved in morphogenesis	0.00411108	m2
GO:0010596	negative regulation of endothelial cell migration	0.00415571	m2
GO:0034340	response to type I interferon	0.00415571	m2
GO:0042035	regulation of cytokine biosynthetic process	0.00427404	m2
GO:0010758	regulation of macrophage chemotaxis	0.00443616	m2
GO:0045830	positive regulation of isotype switching	0.00443616	m2
GO:0051607	defense response to virus	0.00447597	m2
GO:0030217	T cell differentiation	0.00453867	m2
GO:0001558	regulation of cell growth	0.00455872	m2
GO:0034766	negative regulation of ion transmembrane transport	0.00474076	m2
GO:0032660	regulation of interleukin-17 production	0.00474945	m2
GO:0033139	regulation of peptidyl-serine phosphorylation of STAT protein	0.00474945	m2
GO:0060396	growth hormone receptor signaling pathway	0.00474945	m2
GO:2000679	positive regulation of transcription regulatory region DNA binding	0.00474945	m2
GO:0033138	positive regulation of peptidyl-serine phosphorylation	0.0048035	m2
GO:0061387	regulation of extent of cell growth	0.0048035	m2
GO:0014066	regulation of phosphatidylinositol 3-kinase signaling	0.00491817	m2
GO:2000278	regulation of DNA biosynthetic process	0.00491817	m2
GO:0002719	negative regulation of cytokine production involved in immune response	0.00508033	m2
GO:0060143	positive regulation of syncytium formation by plasma membrane fusion	0.00508033	m2
GO:0071378	cellular response to growth hormone stimulus	0.00508033	m2
GO:0009266	response to temperature stimulus	0.00528796	m2
GO:0050730	regulation of peptidyl-tyrosine phosphorylation	0.00528796	m2
GO:0052548	regulation of endopeptidase activity	0.00528796	m2
GO:0048872	homeostasis of number of cells	0.00534781	m2
GO:0002698	negative regulation of immune effector process	0.00537659	m2
GO:0042089	cytokine biosynthetic process	0.00537659	m2
GO:0030878	thyroid gland development	0.00538869	m2
GO:0039528	cytoplasmic pattern recognition receptor signaling pathway in response to virus	0.00538869	m2
GO:1905048	regulation of metallopeptidase activity	0.00538869	m2
GO:0007611	learning or memory	0.00543208	m2
GO:0042107	cytokine metabolic process	0.00545586	m2
GO:0006706	steroid catabolic process	0.00569973	m2
GO:0032620	interleukin-17 production	0.00569973	m2
GO:0042104	positive regulation of activated T cell proliferation	0.00569973	m2
GO:0048011	neurotrophin TRK receptor signaling pathway	0.00569973	m2
GO:0060142	regulation of syncytium formation by plasma membrane fusion	0.00569973	m2
GO:1904353	regulation of telomere capping	0.00569973	m2
GO:1905521	regulation of macrophage migration	0.00569973	m2
GO:0010633	negative regulation of epithelial cell migration	0.00605765	m2
GO:0010575	positive regulation of vascular endothelial growth factor production	0.00605765	m2
GO:0042501	serine phosphorylation of STAT protein	0.00605765	m2
GO:0045911	positive regulation of DNA recombination	0.00605765	m2
GO:0048668	collateral sprouting	0.00605765	m2
GO:2000727	positive regulation of cardiac muscle cell differentiation	0.00605765	m2
GO:0034504	protein localization to nucleus	0.00608574	m2
GO:0014902	myotube differentiation	0.00616157	m2
GO:0000737	DNA catabolic process, endonucleolytic	0.00645244	m2
GO:0046636	negative regulation of alpha-beta T cell activation	0.00645244	m2
GO:0060485	mesenchyme development	0.00667325	m2
GO:0010800	positive regulation of peptidyl-threonine phosphorylation	0.00685542	m2
GO:0030262	apoptotic nuclear changes	0.00685542	m2
GO:0035066	positive regulation of histone acetylation	0.00685542	m2
GO:0042063	gliogenesis	0.00689764	m2
GO:0033157	regulation of intracellular protein transport	0.006979	m2
GO:0046718	viral entry into host cell	0.00716139	m2
GO:0097530	granulocyte migration	0.00716139	m2
GO:0002323	natural killer cell activation involved in immune response	0.00716349	m2
GO:0002828	regulation of type 2 immune response	0.00716349	m2
GO:0032733	positive regulation of interleukin-10 production	0.00716349	m2
GO:0045191	regulation of isotype switching	0.00716349	m2
GO:0060325	face morphogenesis	0.00716349	m2
GO:2000758	positive regulation of peptidyl-lysine acetylation	0.00716349	m2
GO:0045727	positive regulation of translation	0.00721487	m2
GO:0034763	negative regulation of transmembrane transport	0.00737157	m2
GO:0006921	cellular component disassembly involved in execution phase of apoptosis	0.00757936	m2
GO:0010632	regulation of epithelial cell migration	0.00757936	m2
GO:0032479	regulation of type I interferon production	0.00765483	m2
GO:0060359	response to ammonium ion	0.00765483	m2
GO:0032606	type I interferon production	0.00779839	m2
GO:0050729	positive regulation of inflammatory response	0.00779839	m2
GO:0060326	cell chemotaxis	0.00790851	m2
GO:0035270	endocrine system development	0.00792468	m2
GO:0010574	regulation of vascular endothelial growth factor production	0.00792468	m2
GO:0043403	skeletal muscle tissue regeneration	0.00792468	m2
GO:0002831	regulation of response to biotic stimulus	0.00824589	m2
GO:0050890	cognition	0.00824589	m2
GO:0002701	negative regulation of production of molecular mediator of immune response	0.00831172	m2
GO:0032801	receptor catabolic process	0.00831172	m2
GO:0032885	regulation of polysaccharide biosynthetic process	0.00831172	m2
GO:0048147	negative regulation of fibroblast proliferation	0.00831172	m2
GO:0051146	striated muscle cell differentiation	0.00837018	m2
GO:0016049	cell growth	0.00859089	m2
GO:0014065	phosphatidylinositol 3-kinase signaling	0.00866056	m2
GO:0010573	vascular endothelial growth factor production	0.00866056	m2
GO:0032212	positive regulation of telomere maintenance via telomerase	0.00866056	m2
GO:0048246	macrophage chemotaxis	0.00866056	m2
GO:0071868	cellular response to monoamine stimulus	0.00866056	m2
GO:0071870	cellular response to catecholamine stimulus	0.00866056	m2
GO:0002758	innate immune response-activating signal transduction	0.00866056	m2
GO:0002433	immune response-regulating cell surface receptor signaling pathway involved in phagocytosis	0.00885464	m2
GO:0033135	regulation of peptidyl-serine phosphorylation	0.00885464	m2
GO:0034605	cellular response to heat	0.00885464	m2
GO:0038096	Fc-gamma receptor signaling pathway involved in phagocytosis	0.00885464	m2
GO:0034599	cellular response to oxidative stress	0.00890153	m2
GO:0071356	cellular response to tumor necrosis factor	0.00896865	m2
GO:0031214	biomineral tissue development	0.00896865	m2
GO:1902107	positive regulation of leukocyte differentiation	0.00896865	m2
GO:0002823	negative regulation of adaptive immune response based on somatic recombination of immune receptors built from immunoglobulin superfamily domains	0.00897892	m2
GO:0030260	entry into host cell	0.00925792	m2
GO:0044409	entry into host	0.00925792	m2
GO:0051806	entry into cell of other organism involved in symbiotic interaction	0.00925792	m2
GO:0051828	entry into other organism involved in symbiotic interaction	0.00925792	m2
GO:1901652	response to peptide	0.00929396	m2
GO:0002720	positive regulation of cytokine production involved in immune response	0.00929396	m2
GO:0033280	response to vitamin D	0.00929396	m2
GO:0060323	head morphogenesis	0.00929396	m2
GO:0060416	response to growth hormone	0.00929396	m2
GO:1904358	positive regulation of telomere maintenance via telomere lengthening	0.00929396	m2
GO:0038094	Fc-gamma receptor signaling pathway	0.00931422	m2
GO:0002431	Fc receptor mediated stimulatory signaling pathway	0.00949053	m2
GO:0006308	DNA catabolic process	0.00956926	m2
GO:0010831	positive regulation of myotube differentiation	0.00956926	m2
GO:0032715	negative regulation of interleukin-6 production	0.00956926	m2
GO:0032881	regulation of polysaccharide metabolic process	0.00956926	m2
GO:0038179	neurotrophin signaling pathway	0.00956926	m2
GO:0042092	type 2 immune response	0.00956926	m2
GO:0043370	regulation of CD4-positive, alpha-beta T cell differentiation	0.00956926	m2
GO:0045124	regulation of bone resorption	0.00956926	m2
GO:0071867	response to monoamine	0.00956926	m2
GO:0071869	response to catecholamine	0.00956926	m2
GO:0050878	regulation of body fluid levels	0.00961847	m2
GO:0002262	myeloid cell homeostasis	0.0096451	m2
GO:0034250	positive regulation of cellular amide metabolic process	0.00982352	m2
GO:0050777	negative regulation of immune response	0.00992438	m2
GO:0002820	negative regulation of adaptive immune response	0.00992438	m2
GO:0045022	early endosome to late endosome transport	0.00992438	m2
GO:1901985	positive regulation of protein acetylation	0.00992438	m2
GO:1905209	positive regulation of cardiocyte differentiation	0.00992438	m2
GO:0002218	activation of innate immune response	0.00993535	m2
GO:0010721	negative regulation of cell development	0.00993535	m2
GO:0016202	regulation of striated muscle tissue development	0.0102643	m2
GO:0007520	myoblast fusion	0.0103222	m2
GO:0042088	T-helper 1 type immune response	0.0103222	m2
GO:0043029	T cell homeostasis	0.0103222	m2
GO:0043271	negative regulation of ion transport	0.0103852	m2
GO:1901861	regulation of muscle tissue development	0.0105699	m2
GO:0090184	positive regulation of kidney development	0.0107445	m2
GO:0097028	dendritic cell differentiation	0.0107445	m2
GO:1905517	macrophage migration	0.0107445	m2
GO:0048634	regulation of muscle organ development	0.010901	m2
GO:0033044	regulation of chromosome organization	0.0109381	m2
GO:0071375	cellular response to peptide hormone stimulus	0.0110437	m2
GO:0045931	positive regulation of mitotic cell cycle	0.0110464	m2
GO:0010799	regulation of peptidyl-threonine phosphorylation	0.0111488	m2
GO:0098927	vesicle-mediated transport between endosomal compartments	0.0111488	m2
GO:0043535	regulation of blood vessel endothelial cell migration	0.0111926	m2
GO:0001890	placenta development	0.0113842	m2
GO:0002204	somatic recombination of immunoglobulin genes involved in immune response	0.0115559	m2
GO:0002208	somatic diversification of immunoglobulins involved in immune response	0.0115559	m2
GO:0032459	regulation of protein oligomerization	0.0115559	m2
GO:0045190	isotype switching	0.0115559	m2
GO:0002437	inflammatory response to antigenic stimulus	0.0120118	m2
GO:0046326	positive regulation of glucose import	0.0120118	m2
GO:1903170	negative regulation of calcium ion transmembrane transport	0.0120118	m2
GO:2000725	regulation of cardiac muscle cell differentiation	0.0120118	m2
GO:0010634	positive regulation of epithelial cell migration	0.0120273	m2
GO:0038127	ERBB signaling pathway	0.0120273	m2
GO:0010631	epithelial cell migration	0.0122627	m2
GO:0071248	cellular response to metal ion	0.0124012	m2
GO:0032653	regulation of interleukin-10 production	0.0124012	m2
GO:0034198	cellular response to amino acid starvation	0.0124012	m2
GO:0070849	response to epidermal growth factor	0.0124012	m2
GO:0090132	epithelium migration	0.0125313	m2
GO:0051302	regulation of cell division	0.0125313	m2
GO:0030168	platelet activation	0.0126963	m2
GO:0006959	humoral immune response	0.0126963	m2
GO:0032757	positive regulation of interleukin-8 production	0.0126963	m2
GO:0044764	multi-organism cellular process	0.0126963	m2
GO:0046850	regulation of bone remodeling	0.0126963	m2
GO:0048538	thymus development	0.0126963	m2
GO:0055023	positive regulation of cardiac muscle tissue growth	0.0126963	m2
GO:0090199	regulation of release of cytochrome c from mitochondria	0.0126963	m2
GO:2000514	regulation of CD4-positive, alpha-beta T cell activation	0.0126963	m2
GO:0000723	telomere maintenance	0.0127206	m2
GO:2001252	positive regulation of chromosome organization	0.0127206	m2
GO:0090130	tissue migration	0.0130768	m2
GO:0007088	regulation of mitotic nuclear division	0.0130868	m2
GO:0016447	somatic recombination of immunoglobulin gene segments	0.0130868	m2
GO:0032613	interleukin-10 production	0.0130868	m2
GO:0035987	endodermal cell differentiation	0.0130868	m2
GO:0048871	multicellular organismal homeostasis	0.0132371	m2
GO:0035094	response to nicotine	0.0135524	m2
GO:0060338	regulation of type I interferon-mediated signaling pathway	0.0135524	m2
GO:0071622	regulation of granulocyte chemotaxis	0.0135524	m2
GO:0008361	regulation of cell size	0.0136249	m2
GO:0002381	immunoglobulin production involved in immunoglobulin mediated immune response	0.013997	m2
GO:0006953	acute-phase response	0.013997	m2
GO:0010828	positive regulation of glucose transmembrane transport	0.013997	m2
GO:2000677	regulation of transcription regulatory region DNA binding	0.013997	m2
GO:0050770	regulation of axonogenesis	0.0142067	m2
GO:0010171	body morphogenesis	0.0144186	m2
GO:0032480	negative regulation of type I interferon production	0.0144186	m2
GO:0045806	negative regulation of endocytosis	0.0144186	m2
GO:0046579	positive regulation of Ras protein signal transduction	0.0144186	m2
GO:0060421	positive regulation of heart growth	0.0144186	m2
GO:0043534	blood vessel endothelial cell migration	0.0145313	m2
GO:0006913	nucleocytoplasmic transport	0.0145542	m2
GO:1903829	positive regulation of cellular protein localization	0.0145542	m2
GO:0043113	receptor clustering	0.014842	m2
GO:0045661	regulation of myoblast differentiation	0.014842	m2
GO:0060760	positive regulation of response to cytokine stimulus	0.014842	m2
GO:0051169	nuclear transport	0.0150233	m2
GO:0032200	telomere organization	0.0150233	m2
GO:0043112	receptor metabolic process	0.0150233	m2
GO:0043901	negative regulation of multi-organism process	0.0150233	m2
GO:2000377	regulation of reactive oxygen species metabolic process	0.0152251	m2
GO:1901653	cellular response to peptide	0.0152251	m2
GO:0032206	positive regulation of telomere maintenance	0.0152403	m2
GO:0000768	syncytium formation by plasma membrane fusion	0.0157486	m2
GO:0042093	T-helper cell differentiation	0.0157486	m2
GO:0060425	lung morphogenesis	0.0157486	m2
GO:0002709	regulation of T cell mediated immunity	0.0162201	m2
GO:0032210	regulation of telomere maintenance via telomerase	0.0162201	m2
GO:0035065	regulation of histone acetylation	0.0162201	m2
GO:0046637	regulation of alpha-beta T cell differentiation	0.0162201	m2
GO:0048639	positive regulation of developmental growth	0.0162201	m2
GO:0071478	cellular response to radiation	0.0166939	m2
GO:0002294	CD4-positive, alpha-beta T cell differentiation involved in immune response	0.0166939	m2
GO:0006949	syncytium formation	0.0166939	m2
GO:0090183	regulation of kidney development	0.0166939	m2
GO:0042692	muscle cell differentiation	0.0168927	m2
GO:0001706	endoderm formation	0.017098	m2
GO:0002287	alpha-beta T cell activation involved in immune response	0.017098	m2
GO:0002293	alpha-beta T cell differentiation involved in immune response	0.017098	m2
GO:0016233	telomere capping	0.017098	m2
GO:0032370	positive regulation of lipid transport	0.017098	m2
GO:0042130	negative regulation of T cell proliferation	0.017098	m2
GO:0009165	nucleotide biosynthetic process	0.017181	m2
GO:0051216	cartilage development	0.0173698	m2
GO:0051783	regulation of nuclear division	0.0173698	m2
GO:0016445	somatic diversification of immunoglobulins	0.0175026	m2
GO:0031102	neuron projection regeneration	0.0175026	m2
GO:0031279	regulation of cyclase activity	0.0175026	m2
GO:0051057	positive regulation of small GTPase mediated signal transduction	0.0175026	m2
GO:1901293	nucleoside phosphate biosynthetic process	0.0176383	m2
GO:0001836	release of cytochrome c from mitochondria	0.0179972	m2
GO:0002532	production of molecular mediator involved in inflammatory response	0.0179972	m2
GO:0045453	bone resorption	0.0179972	m2
GO:0009749	response to glucose	0.0184339	m2
GO:1905207	regulation of cardiocyte differentiation	0.0185256	m2
GO:2000756	regulation of peptidyl-lysine acetylation	0.0185256	m2
GO:0001658	branching involved in ureteric bud morphogenesis	0.0191044	m2
GO:2001233	regulation of apoptotic signaling pathway	0.0191044	m2
GO:0009746	response to hexose	0.0193754	m2
GO:0043523	regulation of neuron apoptotic process	0.0194679	m2
GO:0002753	cytoplasmic pattern recognition receptor signaling pathway	0.0194679	m2
GO:0030166	proteoglycan biosynthetic process	0.0194679	m2
GO:0034121	regulation of toll-like receptor signaling pathway	0.0194679	m2
GO:0045669	positive regulation of osteoblast differentiation	0.0194679	m2
GO:0048645	animal organ formation	0.0194679	m2
GO:1904356	regulation of telomere maintenance via telomere lengthening	0.0194679	m2
GO:0002292	T cell differentiation involved in immune response	0.0200065	m2
GO:0010830	regulation of myotube differentiation	0.0200065	m2
GO:0046622	positive regulation of organ growth	0.0200065	m2
GO:0010001	glial cell differentiation	0.0201422	m2
GO:0034284	response to monosaccharide	0.0203931	m2
GO:0002548	monocyte chemotaxis	0.0205492	m2
GO:0002260	lymphocyte homeostasis	0.021096	m2
GO:0032677	regulation of interleukin-8 production	0.021096	m2
GO:0042246	tissue regeneration	0.021096	m2
GO:0048762	mesenchymal cell differentiation	0.0213785	m2
GO:0043367	CD4-positive, alpha-beta T cell differentiation	0.0216468	m2
GO:0060675	ureteric bud morphogenesis	0.0216468	m2
GO:0001649	osteoblast differentiation	0.022131	m2
GO:0006879	cellular iron ion homeostasis	0.022131	m2
GO:0033619	membrane protein proteolysis	0.022131	m2
GO:0051926	negative regulation of calcium ion transport	0.022131	m2
GO:0072171	mesonephric tubule morphogenesis	0.022131	m2
GO:0043393	regulation of protein binding	0.0222799	m2
GO:0007584	response to nutrient	0.0225433	m2
GO:0046324	regulation of glucose import	0.022688	m2
GO:0043583	ear development	0.0227722	m2
GO:0009612	response to mechanical stimulus	0.022966	m2
GO:0048705	skeletal system morphogenesis	0.022966	m2
GO:0071897	DNA biosynthetic process	0.022966	m2
GO:0071479	cellular response to ionizing radiation	0.0231758	m2
GO:0010594	regulation of endothelial cell migration	0.0231966	m2
GO:0001894	tissue homeostasis	0.0234647	m2
GO:0007004	telomere maintenance via telomerase	0.0236649	m2
GO:0030810	positive regulation of nucleotide biosynthetic process	0.0236649	m2
GO:1900373	positive regulation of purine nucleotide biosynthetic process	0.0236649	m2
GO:2001234	negative regulation of apoptotic signaling pathway	0.023931	m2
GO:0032945	negative regulation of mononuclear cell proliferation	0.0241179	m2
GO:0048708	astrocyte differentiation	0.0241179	m2
GO:0050672	negative regulation of lymphocyte proliferation	0.0241179	m2
GO:0055021	regulation of cardiac muscle tissue growth	0.0241179	m2
GO:1901983	regulation of protein acetylation	0.0241179	m2
GO:0002526	acute inflammatory response	0.0243259	m2
GO:0014032	neural crest cell development	0.0245713	m2
GO:0032637	interleukin-8 production	0.0245713	m2
GO:0038034	signal transduction in absence of ligand	0.0245713	m2
GO:0061180	mammary gland epithelium development	0.0245713	m2
GO:0097192	extrinsic apoptotic signaling pathway in absence of ligand	0.0245713	m2
GO:0051402	neuron apoptotic process	0.025352	m2
GO:0001667	ameboidal-type cell migration	0.0254929	m2
GO:0009743	response to carbohydrate	0.025592	m2
GO:0043434	response to peptide hormone	0.0256223	m2
GO:0048738	cardiac muscle tissue development	0.0258329	m2
GO:0043903	regulation of symbiosis, encompassing mutualism through parasitism	0.0261142	m2
GO:0000018	regulation of DNA recombination	0.0261659	m2
GO:0035710	CD4-positive, alpha-beta T cell activation	0.0261659	m2
GO:0045582	positive regulation of T cell differentiation	0.0261659	m2
GO:0060291	long-term synaptic potentiation	0.0261659	m2
GO:0070664	negative regulation of leukocyte proliferation	0.0261659	m2
GO:0072078	nephron tubule morphogenesis	0.0261659	m2
GO:0014031	mesenchymal cell development	0.026622	m2
GO:0043536	positive regulation of blood vessel endothelial cell migration	0.026622	m2
GO:0043627	response to estrogen	0.026622	m2
GO:0046634	regulation of alpha-beta T cell activation	0.026622	m2
GO:0048864	stem cell development	0.026622	m2
GO:0050764	regulation of phagocytosis	0.026622	m2
GO:0001933	negative regulation of protein phosphorylation	0.026709	m2
GO:0002479	antigen processing and presentation of exogenous peptide antigen via MHC class I, TAP-dependent	0.0270782	m2
GO:0006278	RNA-dependent DNA biosynthetic process	0.0270782	m2
GO:0060420	regulation of heart growth	0.0270782	m2
GO:0072088	nephron epithelium morphogenesis	0.0270782	m2
GO:1905954	positive regulation of lipid localization	0.0270782	m2
GO:0030100	regulation of endocytosis	0.0276285	m2
GO:0000271	polysaccharide biosynthetic process	0.0276697	m2
GO:0043254	regulation of protein complex assembly	0.0276697	m2
GO:0009314	response to radiation	0.0278451	m2
GO:0032413	negative regulation of ion transmembrane transporter activity	0.0281947	m2
GO:0061333	renal tubule morphogenesis	0.0281947	m2
GO:0072028	nephron morphogenesis	0.0281947	m2
GO:0010827	regulation of glucose transmembrane transport	0.0286524	m2
GO:0014033	neural crest cell differentiation	0.0286524	m2
GO:0042590	antigen processing and presentation of exogenous peptide antigen via MHC class I	0.0286524	m2
GO:0043255	regulation of carbohydrate biosynthetic process	0.0286524	m2
GO:0071260	cellular response to mechanical stimulus	0.0286524	m2
GO:1900034	regulation of cellular response to heat	0.0286524	m2
GO:0002429	immune response-activating cell surface receptor signaling pathway	0.029185	m2
GO:0010833	telomere maintenance via telomere lengthening	0.0291938	m2
GO:0046323	glucose import	0.0291938	m2
GO:2001022	positive regulation of response to DNA damage stimulus	0.0291938	m2
GO:0002456	T cell mediated immunity	0.0305752	m2
GO:0061448	connective tissue development	0.0305752	m2
GO:0051051	negative regulation of transport	0.0311921	m2
GO:0007265	Ras protein signal transduction	0.0317758	m2
GO:0045926	negative regulation of growth	0.0317758	m2
GO:0046578	regulation of Ras protein signal transduction	0.0317758	m2
GO:0031058	positive regulation of histone modification	0.0317758	m2
GO:0051091	positive regulation of DNA binding transcription factor activity	0.0320544	m2
GO:0038093	Fc receptor signaling pathway	0.0322378	m2
GO:0045621	positive regulation of lymphocyte differentiation	0.0322378	m2
GO:0050829	defense response to Gram-negative bacterium	0.0322378	m2
GO:0051781	positive regulation of cell division	0.0322378	m2
GO:0097194	execution phase of apoptosis	0.0322378	m2
GO:0032410	negative regulation of transporter activity	0.0328836	m2
GO:1903035	negative regulation of response to wounding	0.0328836	m2
GO:0043542	endothelial cell migration	0.0331112	m2
GO:0006029	proteoglycan metabolic process	0.0334862	m2
GO:1901655	cellular response to ketone	0.0334862	m2
GO:0042326	negative regulation of phosphorylation	0.0335279	m2
GO:0043491	protein kinase B signaling	0.0339019	m2
GO:0032092	positive regulation of protein binding	0.0339019	m2
GO:0045981	positive regulation of nucleotide metabolic process	0.0339019	m2
GO:0048013	ephrin receptor signaling pathway	0.0339019	m2
GO:0055072	iron ion homeostasis	0.0339019	m2
GO:1900544	positive regulation of purine nucleotide metabolic process	0.0339019	m2
GO:0021700	developmental maturation	0.0351356	m2
GO:0072593	reactive oxygen species metabolic process	0.0351356	m2
GO:0060333	interferon-gamma-mediated signaling pathway	0.0352463	m2
GO:0002768	immune response-regulating cell surface receptor signaling pathway	0.0352463	m2
GO:0006112	energy reserve metabolic process	0.035796	m2
GO:0033273	response to vitamin	0.035796	m2
GO:1905269	positive regulation of chromatin organization	0.035796	m2
GO:0043312	neutrophil degranulation	0.035796	m2
GO:0050768	negative regulation of neurogenesis	0.0359053	m2
GO:0045927	positive regulation of growth	0.0362015	m2
GO:0006919	activation of cysteine-type endopeptidase activity involved in apoptotic process	0.0362015	m2
GO:0030316	osteoclast differentiation	0.0362015	m2
GO:0043154	negative regulation of cysteine-type endopeptidase activity involved in apoptotic process	0.0362015	m2
GO:0046632	alpha-beta T cell differentiation	0.0362015	m2
GO:0002283	neutrophil activation involved in immune response	0.0362015	m2
GO:0006310	DNA recombination	0.0363061	m2
GO:0060993	kidney morphogenesis	0.0367468	m2
GO:0072080	nephron tubule development	0.0367468	m2
GO:2000379	positive regulation of reactive oxygen species metabolic process	0.0367468	m2
GO:0002474	antigen processing and presentation of peptide antigen via MHC class I	0.0381273	m2
GO:0055017	cardiac muscle tissue growth	0.0381273	m2
GO:0061326	renal tubule development	0.0381273	m2
GO:0042119	neutrophil activation	0.0383446	m2
GO:0019233	sensory perception of pain	0.0387084	m2
GO:0030641	regulation of cellular pH	0.0387084	m2
GO:0002446	neutrophil mediated immunity	0.0387084	m2
GO:0140014	mitotic nuclear division	0.0387838	m2
GO:0001657	ureteric bud development	0.0400945	m2
GO:0002062	chondrocyte differentiation	0.0400945	m2
GO:0072163	mesonephric epithelium development	0.0407736	m2
GO:0072164	mesonephric tubule development	0.0407736	m2
GO:0010769	regulation of cell morphogenesis involved in differentiation	0.0408622	m2
GO:0090068	positive regulation of cell cycle process	0.0416032	m2
GO:0051961	negative regulation of nervous system development	0.0419484	m2
GO:0030282	bone mineralization	0.0420854	m2
GO:0070498	interleukin-1-mediated signaling pathway	0.0420854	m2
GO:0060419	heart growth	0.0428293	m2
GO:1901214	regulation of neuron death	0.0429353	m2
GO:0030258	lipid modification	0.0432853	m2
GO:0001823	mesonephros development	0.0433493	m2
GO:0006885	regulation of pH	0.0433493	m2
GO:0051193	regulation of cofactor metabolic process	0.0433493	m2
GO:2001237	negative regulation of extrinsic apoptotic signaling pathway	0.0440987	m2
GO:0046620	regulation of organ growth	0.045611	m2
GO:0071621	granulocyte chemotaxis	0.045611	m2
GO:0009152	purine ribonucleotide biosynthetic process	0.0465529	m2
GO:0016579	protein deubiquitination	0.0465529	m2
GO:0030218	erythrocyte differentiation	0.0470184	m2
GO:0051817	modification of morphology or physiology of other organism involved in symbiotic interaction	0.0470184	m2
GO:0042742	defense response to bacterium	0.0472188	m2
GO:1904659	glucose transmembrane transport	0.0477261	m2
GO:0006164	purine nucleotide biosynthetic process	0.0479501	m2
GO:0030336	negative regulation of cell migration	0.0482494	m2
GO:0032368	regulation of lipid transport	0.0482494	m2
GO:0043200	response to amino acid	0.0482494	m2
GO:0072009	nephron epithelium development	0.0482494	m2
GO:0007613	memory	0.049023	m2
GO:0005976	polysaccharide metabolic process	0.0492831	m2
GO:2000117	negative regulation of cysteine-type endopeptidase activity	0.0492831	m2
GO:1904062	regulation of cation transmembrane transport	0.0492831	m2
GO:0002863	positive regulation of inflammatory response to antigenic stimulus	0.0492831	m2
GO:0002923	regulation of humoral immune response mediated by circulating immunoglobulin	0.0492831	m2
GO:0032025	response to cobalt ion	0.0492831	m2
GO:0032070	regulation of deoxyribonuclease activity	0.0492831	m2
GO:0034378	chylomicron assembly	0.0492831	m2
GO:0039530	MDA-5 signaling pathway	0.0492831	m2
GO:0045625	regulation of T-helper 1 cell differentiation	0.0492831	m2
GO:0051547	regulation of keratinocyte migration	0.0492831	m2
GO:0060281	regulation of oocyte development	0.0492831	m2
GO:0060346	bone trabecula formation	0.0492831	m2
GO:0072203	cell proliferation involved in metanephros development	0.0492831	m2
GO:0072578	neurotransmitter-gated ion channel clustering	0.0492831	m2
GO:0072672	neutrophil extravasation	0.0492831	m2
GO:0090209	negative regulation of triglyceride metabolic process	0.0492831	m2
GO:0098792	xenophagy	0.0492831	m2
GO:1900221	regulation of amyloid-beta clearance	0.0492831	m2
GO:1902950	regulation of dendritic spine maintenance	0.0492831	m2
GO:1905879	regulation of oogenesis	0.0492831	m2
GO:2000551	regulation of T-helper 2 cell cytokine production	0.0492831	m2
GO:2001198	regulation of dendritic cell differentiation	0.0492831	m2
GO:0005769	early endosome	0.0009376	m2
GO:0060205	cytoplasmic vesicle lumen	0.0009376	m2
GO:0031983	vesicle lumen	0.0009376	m2
GO:1904813	ficolin-1-rich granule lumen	0.00183526	m2
GO:0031012	extracellular matrix	0.00373152	m2
GO:0030662	coated vesicle membrane	0.00373152	m2
GO:0034774	secretory granule lumen	0.00373152	m2
GO:0101002	ficolin-1-rich granule	0.00428405	m2
GO:0031143	pseudopodium	0.00507308	m2
GO:0005578	proteinaceous extracellular matrix	0.00533594	m2
GO:0030665	clathrin-coated vesicle membrane	0.0082984	m2
GO:0030135	coated vesicle	0.0127772	m2
GO:0030139	endocytic vesicle	0.0141437	m2
GO:0030669	clathrin-coated endocytic vesicle membrane	0.0210417	m2
GO:0030666	endocytic vesicle membrane	0.0213064	m2
GO:0030136	clathrin-coated vesicle	0.025587	m2
GO:0072562	blood microparticle	0.025587	m2
GO:0043235	receptor complex	0.025587	m2
GO:0045334	clathrin-coated endocytic vesicle	0.0317964	m2
GO:0016323	basolateral plasma membrane	0.033452	m2
GO:0031093	platelet alpha granule lumen	0.033452	m2
GO:0010008	endosome membrane	0.0403608	m2
GO:0005901	caveola	0.0409858	m2
GO:0044440	endosomal part	0.0496308	m2
GO:0031091	platelet alpha granule	0.0496308	m2
GO:0005126	cytokine receptor binding	8.93e-09	m2
GO:0005125	cytokine activity	4.47e-07	m2
GO:0048018	receptor ligand activity	5.01e-07	m2
GO:0004707	MAP kinase activity	8.52e-05	m2
GO:0004708	MAP kinase kinase activity	8.52e-05	m2
GO:0005057	signal transducer activity, downstream of receptor	0.00038981	m2
GO:0004712	protein serine/threonine/tyrosine kinase activity	0.00137979	m2
GO:0032813	tumor necrosis factor receptor superfamily binding	0.00170826	m2
GO:0070851	growth factor receptor binding	0.00189836	m2
GO:0003725	double-stranded RNA binding	0.00401548	m2
GO:0001618	virus receptor activity	0.00469201	m2
GO:0104005	hijacked molecular function	0.00469201	m2
GO:0005123	death receptor binding	0.00479633	m2
GO:0005132	type I interferon receptor binding	0.00479633	m2
GO:0005149	interleukin-1 receptor binding	0.00479633	m2
GO:0004896	cytokine receptor activity	0.00687531	m2
GO:0004222	metalloendopeptidase activity	0.0110928	m2
GO:0004702	signal transducer, downstream of receptor, with serine/threonine kinase activity	0.0137162	m2
GO:0001784	phosphotyrosine residue binding	0.0162194	m2
GO:0045309	protein phosphorylated amino acid binding	0.0242406	m2
GO:0008083	growth factor activity	0.026158	m2
GO:0019902	phosphatase binding	0.0271794	m2
GO:0008237	metallopeptidase activity	0.0340282	m2
GO:0003823	antigen binding	0.0377382	m2
GO:0070491	repressing transcription factor binding	0.0403694	m2
GO:0060333	interferon-gamma-mediated signaling pathway	9.65e-17	m3
GO:0071346	cellular response to interferon-gamma	1.63e-14	m3
GO:0002478	antigen processing and presentation of exogenous peptide antigen	1.63e-14	m3
GO:0019884	antigen processing and presentation of exogenous antigen	1.76e-14	m3
GO:0048002	antigen processing and presentation of peptide antigen	1.9e-14	m3
GO:0034341	response to interferon-gamma	1.92e-14	m3
GO:0050852	T cell receptor signaling pathway	2.51e-14	m3
GO:0019882	antigen processing and presentation	5.29e-14	m3
GO:0022407	regulation of cell-cell adhesion	5.29e-14	m3
GO:0050851	antigen receptor-mediated signaling pathway	4.03e-13	m3
GO:0031295	T cell costimulation	5.14e-13	m3
GO:0031294	lymphocyte costimulation	5.18e-13	m3
GO:1903037	regulation of leukocyte cell-cell adhesion	5.77e-13	m3
GO:0050863	regulation of T cell activation	9.32e-13	m3
GO:0007159	leukocyte cell-cell adhesion	1.28e-12	m3
GO:0002696	positive regulation of leukocyte activation	1.83e-12	m3
GO:0019886	antigen processing and presentation of exogenous peptide antigen via MHC class II	1.9e-12	m3
GO:0050867	positive regulation of cell activation	2.12e-12	m3
GO:0002495	antigen processing and presentation of peptide antigen via MHC class II	2.12e-12	m3
GO:0002504	antigen processing and presentation of peptide or polysaccharide antigen via MHC class II	2.16e-12	m3
GO:0050870	positive regulation of T cell activation	2.85e-12	m3
GO:1903039	positive regulation of leukocyte cell-cell adhesion	4.09e-12	m3
GO:0022409	positive regulation of cell-cell adhesion	1.15e-11	m3
GO:0002429	immune response-activating cell surface receptor signaling pathway	1.15e-11	m3
GO:0051249	regulation of lymphocyte activation	1.27e-11	m3
GO:0042110	T cell activation	1.37e-11	m3
GO:0002768	immune response-regulating cell surface receptor signaling pathway	1.9e-11	m3
GO:0051251	positive regulation of lymphocyte activation	5e-11	m3
GO:0045785	positive regulation of cell adhesion	2.78e-10	m3
GO:0032729	positive regulation of interferon-gamma production	7.13e-07	m3
GO:0001819	positive regulation of cytokine production	1.3e-06	m3
GO:0032649	regulation of interferon-gamma production	3.17e-06	m3
GO:0032609	interferon-gamma production	4.87e-06	m3
GO:0050670	regulation of lymphocyte proliferation	7.01e-05	m3
GO:0032944	regulation of mononuclear cell proliferation	7.01e-05	m3
GO:0070663	regulation of leukocyte proliferation	8.25e-05	m3
GO:0046651	lymphocyte proliferation	0.000179376	m3
GO:0032943	mononuclear cell proliferation	0.000179992	m3
GO:0070661	leukocyte proliferation	0.0002213	m3
GO:0042102	positive regulation of T cell proliferation	0.000264722	m3
GO:0050671	positive regulation of lymphocyte proliferation	0.00066683	m3
GO:0032946	positive regulation of mononuclear cell proliferation	0.00066683	m3
GO:0070665	positive regulation of leukocyte proliferation	0.000758499	m3
GO:0042129	regulation of T cell proliferation	0.000891693	m3
GO:0002717	positive regulation of natural killer cell mediated immunity	0.000970164	m3
GO:0042098	T cell proliferation	0.00134928	m3
GO:0072604	interleukin-6 secretion	0.00159855	m3
GO:0050856	regulation of T cell receptor signaling pathway	0.00175644	m3
GO:0001912	positive regulation of leukocyte mediated cytotoxicity	0.00178186	m3
GO:0042269	regulation of natural killer cell mediated cytotoxicity	0.00178186	m3
GO:0002715	regulation of natural killer cell mediated immunity	0.00204363	m3
GO:0002440	production of molecular mediator of immune response	0.00247521	m3
GO:0031343	positive regulation of cell killing	0.0026035	m3
GO:0050714	positive regulation of protein secretion	0.00288341	m3
GO:0050854	regulation of antigen receptor-mediated signaling pathway	0.00345826	m3
GO:0002793	positive regulation of peptide secretion	0.00355814	m3
GO:0001910	regulation of leukocyte mediated cytotoxicity	0.00391366	m3
GO:0042267	natural killer cell mediated cytotoxicity	0.00391366	m3
GO:0002228	natural killer cell mediated immunity	0.00438486	m3
GO:0031341	regulation of cell killing	0.00546976	m3
GO:0002460	adaptive immune response based on somatic recombination of immune receptors built from immunoglobulin superfamily domains	0.00565568	m3
GO:0002449	lymphocyte mediated immunity	0.00565568	m3
GO:0002702	positive regulation of production of molecular mediator of immune response	0.00565568	m3
GO:0002479	antigen processing and presentation of exogenous peptide antigen via MHC class I, TAP-dependent	0.00571768	m3
GO:0002824	positive regulation of adaptive immune response based on somatic recombination of immune receptors built from immunoglobulin superfamily domains	0.00593158	m3
GO:0042590	antigen processing and presentation of exogenous peptide antigen via MHC class I	0.00599317	m3
GO:0002708	positive regulation of lymphocyte mediated immunity	0.00620768	m3
GO:0002821	positive regulation of adaptive immune response	0.00626887	m3
GO:0045089	positive regulation of innate immune response	0.00707338	m3
GO:0060337	type I interferon signaling pathway	0.00719378	m3
GO:0071357	cellular response to type I interferon	0.00719378	m3
GO:1903532	positive regulation of secretion by cell	0.00719378	m3
GO:0001909	leukocyte mediated cytotoxicity	0.00719378	m3
GO:0002474	antigen processing and presentation of peptide antigen via MHC class I	0.00763029	m3
GO:0034340	response to type I interferon	0.00763029	m3
GO:0051047	positive regulation of secretion	0.00839754	m3
GO:0002705	positive regulation of leukocyte mediated immunity	0.00839754	m3
GO:0032675	regulation of interleukin-6 production	0.0101818	m3
GO:0050708	regulation of protein secretion	0.0102537	m3
GO:0032680	regulation of tumor necrosis factor production	0.0102537	m3
GO:0045088	regulation of innate immune response	0.0102537	m3
GO:0051222	positive regulation of protein transport	0.0102537	m3
GO:0002700	regulation of production of molecular mediator of immune response	0.0102582	m3
GO:0050715	positive regulation of cytokine secretion	0.01031	m3
GO:0032640	tumor necrosis factor production	0.010362	m3
GO:1903555	regulation of tumor necrosis factor superfamily cytokine production	0.0104142	m3
GO:0002822	regulation of adaptive immune response based on somatic recombination of immune receptors built from immunoglobulin superfamily domains	0.010519	m3
GO:0032635	interleukin-6 production	0.010519	m3
GO:0071706	tumor necrosis factor superfamily cytokine production	0.0109172	m3
GO:0002706	regulation of lymphocyte mediated immunity	0.0109687	m3
GO:0002791	regulation of peptide secretion	0.0110637	m3
GO:1904951	positive regulation of establishment of protein localization	0.0114266	m3
GO:0031349	positive regulation of defense response	0.0115827	m3
GO:0002819	regulation of adaptive immune response	0.0116953	m3
GO:0001906	cell killing	0.0133631	m3
GO:0002377	immunoglobulin production	0.0141552	m3
GO:0022408	negative regulation of cell-cell adhesion	0.0165431	m3
GO:0002703	regulation of leukocyte mediated immunity	0.0182246	m3
GO:0050707	regulation of cytokine secretion	0.018884	m3
GO:0002699	positive regulation of immune effector process	0.019333	m3
GO:0002475	antigen processing and presentation via MHC class Ib	0.0204639	m3
GO:0034115	negative regulation of heterotypic cell-cell adhesion	0.0204639	m3
GO:0070587	regulation of cell-cell adhesion involved in gastrulation	0.0204639	m3
GO:1902713	regulation of interferon-gamma secretion	0.0204639	m3
GO:1902916	positive regulation of protein polyubiquitination	0.0204639	m3
GO:2000341	regulation of chemokine (C-X-C motif) ligand 2 production	0.0204639	m3
GO:0002420	natural killer cell mediated cytotoxicity directed against tumor cell target	0.0205634	m3
GO:0002423	natural killer cell mediated immune response to tumor cell	0.0205634	m3
GO:0002836	positive regulation of response to tumor cell	0.0205634	m3
GO:0002839	positive regulation of immune response to tumor cell	0.0205634	m3
GO:0002855	regulation of natural killer cell mediated immune response to tumor cell	0.0205634	m3
GO:0002858	regulation of natural killer cell mediated cytotoxicity directed against tumor cell target	0.0205634	m3
GO:0019883	antigen processing and presentation of endogenous antigen	0.0205634	m3
GO:0045953	negative regulation of natural killer cell mediated cytotoxicity	0.0205634	m3
GO:0051024	positive regulation of immunoglobulin secretion	0.0205634	m3
GO:0070586	cell-cell adhesion involved in gastrulation	0.0205634	m3
GO:0050663	cytokine secretion	0.0205767	m3
GO:0016064	immunoglobulin mediated immune response	0.0206038	m3
GO:0019724	B cell mediated immunity	0.0206313	m3
GO:0002716	negative regulation of natural killer cell mediated immunity	0.0213229	m3
GO:0072567	chemokine (C-X-C motif) ligand 2 production	0.0213229	m3
GO:0090197	positive regulation of chemokine secretion	0.0213229	m3
GO:0050862	positive regulation of T cell receptor signaling pathway	0.0227201	m3
GO:0070431	nucleotide-binding oligomerization domain containing 2 signaling pathway	0.0227201	m3
GO:0002834	regulation of response to tumor cell	0.0235121	m3
GO:0002837	regulation of immune response to tumor cell	0.0235121	m3
[truncated: 1,259 more rows]
