# Supplementary material for: Identification of the regulatory role of lncRNA HCG18 in myasthenia gravis by integrated bioinformatics and experimental analyses
Source: J Transl Med. 2021 Nov 18;19:468. doi: 10.1186/s12967-021-03138-0 (PMC8600732; doi:10.1186/s12967-021-03138-0)
Supplement: Supplementary file 2 — Additional file 2: Table S2. The results of pathway functional enrichment analysis of 9 modules. [file 12967_2021_3138_MOESM2_ESM.xlsx]

## Sheet: Sheet1
Table S2. The results of pathway functional enrichment analysis of 9 modules.
ID	Description	p value	module
hsa04060	Cytokine-cytokine receptor interaction	2.85e-36	m1
hsa04061	Viral protein interaction with cytokine and cytokine receptor	1.35e-25	m1
hsa05323	Rheumatoid arthritis	4.25e-21	m1
hsa05330	Allograft rejection	1.03e-14	m1
hsa04620	Toll-like receptor signaling pathway	1.53e-12	m1
hsa05332	Graft-versus-host disease	1.53e-12	m1
hsa04940	Type I diabetes mellitus	1.7e-12	m1
hsa05321	Inflammatory bowel disease	3.36e-12	m1
hsa05320	Autoimmune thyroid disease	1.28e-11	m1
hsa04657	IL-17 signaling pathway	1.8e-10	m1
hsa04672	Intestinal immune network for IgA production	2.05e-10	m1
hsa05144	Malaria	2.28e-10	m1
hsa05142	Chagas disease	3.44e-10	m1
hsa05164	Influenza A	3.79e-10	m1
hsa04062	Chemokine signaling pathway	1.52e-09	m1
hsa04630	JAK-STAT signaling pathway	2.8e-09	m1
hsa04640	Hematopoietic cell lineage	4.33e-09	m1
hsa04660	T cell receptor signaling pathway	6.69e-09	m1
hsa05143	African trypanosomiasis	1.96e-08	m1
hsa04064	NF-kappa B signaling pathway	1.15e-07	m1
hsa04659	Th17 cell differentiation	1.41e-07	m1
hsa04668	TNF signaling pathway	2.01e-07	m1
hsa04623	Cytosolic DNA-sensing pathway	7.65e-07	m1
hsa05135	Yersinia infection	1.06e-06	m1
hsa05162	Measles	1.15e-06	m1
hsa05146	Amoebiasis	1.27e-06	m1
hsa05140	Leishmaniasis	2.64e-06	m1
hsa05310	Asthma	6.48e-06	m1
hsa05134	Legionellosis	7e-06	m1
hsa04151	PI3K-Akt signaling pathway	8.84e-06	m1
hsa04625	C-type lectin receptor signaling pathway	1.77e-05	m1
hsa04514	Cell adhesion molecules	1.85e-05	m1
hsa05133	Pertussis	3.37e-05	m1
hsa05163	Human cytomegalovirus infection	4.67e-05	m1
hsa05152	Tuberculosis	6.78e-05	m1
hsa05322	Systemic lupus erythematosus	8.94e-05	m1
hsa05202	Transcriptional misregulation in cancer	0.000102219	m1
hsa05130	Pathogenic Escherichia coli infection	0.000119686	m1
hsa04217	Necroptosis	0.000224528	m1
hsa05166	Human T-cell leukemia virus 1 infection	0.000241021	m1
hsa05340	Primary immunodeficiency	0.000305312	m1
hsa04621	NOD-like receptor signaling pathway	0.000470174	m1
hsa04650	Natural killer cell mediated cytotoxicity	0.000561579	m1
hsa05167	Kaposi sarcoma-associated herpesvirus infection	0.000667193	m1
hsa05235	PD-L1 expression and PD-1 checkpoint pathway in cancer	0.000738481	m1
hsa04658	Th1 and Th2 cell differentiation	0.000843297	m1
hsa04932	Non-alcoholic fatty liver disease	0.00106883	m1
hsa04933	AGE-RAGE signaling pathway in diabetic complications	0.00118923	m1
hsa05416	Viral myocarditis	0.00151293	m1
hsa05161	Hepatitis B	0.00151293	m1
hsa04066	HIF-1 signaling pathway	0.00166124	m1
hsa05145	Toxoplasmosis	0.00184337	m1
hsa05131	Shigellosis	0.00236097	m1
hsa01523	Antifolate resistance	0.00236097	m1
hsa05132	Salmonella infection	0.00245783	m1
hsa04380	Osteoclast differentiation	0.00311908	m1
hsa04068	FoxO signaling pathway	0.00339632	m1
hsa05169	Epstein-Barr virus infection	0.00408985	m1
hsa05160	Hepatitis C	0.00722898	m1
hsa04664	Fc epsilon RI signaling pathway	0.0199772	m1
hsa04622	RIG-I-like receptor signaling pathway	0.0212667	m1
hsa04210	Apoptosis	0.0231621	m1
hsa04010	MAPK signaling pathway	0.0231621	m1
hsa05418	Fluid shear stress and atherosclerosis	0.0242478	m1
hsa05161	Hepatitis B	1.18e-10	m2
hsa05152	Tuberculosis	1.19e-07	m2
hsa04659	Th17 cell differentiation	4.36e-07	m2
hsa04668	TNF signaling pathway	4.7e-07	m2
hsa05162	Measles	2.07e-06	m2
hsa05205	Proteoglycans in cancer	2.37e-06	m2
hsa04933	AGE-RAGE signaling pathway in diabetic complications	2.84e-06	m2
hsa04620	Toll-like receptor signaling pathway	2.84e-06	m2
hsa04060	Cytokine-cytokine receptor interaction	2.84e-06	m2
hsa05163	Human cytomegalovirus infection	2.84e-06	m2
hsa04630	JAK-STAT signaling pathway	2.84e-06	m2
hsa05321	Inflammatory bowel disease	2.84e-06	m2
hsa05164	Influenza A	3.97e-06	m2
hsa05140	Leishmaniasis	6.35e-06	m2
hsa05219	Bladder cancer	6.35e-06	m2
hsa04380	Osteoclast differentiation	6.87e-06	m2
hsa05167	Kaposi sarcoma-associated herpesvirus infection	7.65e-06	m2
hsa04151	PI3K-Akt signaling pathway	8.17e-06	m2
hsa05169	Epstein-Barr virus infection	9.68e-06	m2
hsa04010	MAPK signaling pathway	1.47e-05	m2
hsa04657	IL-17 signaling pathway	1.47e-05	m2
hsa01522	Endocrine resistance	1.74e-05	m2
hsa04218	Cellular senescence	1.74e-05	m2
hsa04640	Hematopoietic cell lineage	1.74e-05	m2
hsa05160	Hepatitis C	1.74e-05	m2
hsa05142	Chagas disease	1.92e-05	m2
hsa04622	RIG-I-like receptor signaling pathway	5.24e-05	m2
hsa04926	Relaxin signaling pathway	6.98e-05	m2
hsa05133	Pertussis	7.11e-05	m2
hsa04650	Natural killer cell mediated cytotoxicity	7.11e-05	m2
hsa05170	Human immunodeficiency virus 1 infection	0.000101945	m2
hsa05210	Colorectal cancer	0.000121443	m2
hsa04658	Th1 and Th2 cell differentiation	0.000163421	m2
hsa05215	Prostate cancer	0.00020487	m2
hsa04066	HIF-1 signaling pathway	0.000348436	m2
hsa05145	Toxoplasmosis	0.000385624	m2
hsa05221	Acute myeloid leukemia	0.000678779	m2
hsa04068	FoxO signaling pathway	0.000766963	m2
hsa05166	Human T-cell leukemia virus 1 infection	0.00097076	m2
hsa05220	Chronic myeloid leukemia	0.00102413	m2
hsa04550	Signaling pathways regulating pluripotency of stem cells	0.00107107	m2
hsa01521	EGFR tyrosine kinase inhibitor resistance	0.00113244	m2
hsa05165	Human papillomavirus infection	0.00122502	m2
hsa04217	Necroptosis	0.00157515	m2
hsa04960	Aldosterone-regulated sodium reabsorption	0.00157515	m2
hsa05216	Thyroid cancer	0.00157515	m2
hsa05235	PD-L1 expression and PD-1 checkpoint pathway in cancer	0.00157515	m2
hsa05132	Salmonella infection	0.00157515	m2
hsa04912	GnRH signaling pathway	0.00181188	m2
hsa04350	TGF-beta signaling pathway	0.00184924	m2
hsa04940	Type I diabetes mellitus	0.00222975	m2
hsa04914	Progesterone-mediated oocyte maturation	0.00222975	m2
hsa05168	Herpes simplex virus 1 infection	0.00222975	m2
hsa04621	NOD-like receptor signaling pathway	0.00240164	m2
hsa04660	T cell receptor signaling pathway	0.00246308	m2
hsa05202	Transcriptional misregulation in cancer	0.0030224	m2
hsa04722	Neurotrophin signaling pathway	0.00386359	m2
hsa04935	Growth hormone synthesis, secretion and action	0.00386359	m2
hsa04015	Rap1 signaling pathway	0.00428099	m2
hsa05213	Endometrial cancer	0.00466373	m2
hsa04370	VEGF signaling pathway	0.00481962	m2
hsa04114	Oocyte meiosis	0.00486927	m2
hsa04730	Long-term depression	0.00489861	m2
hsa04623	Cytosolic DNA-sensing pathway	0.00554942	m2
hsa04210	Apoptosis	0.00561742	m2
hsa04929	GnRH secretion	0.00561742	m2
hsa05135	Yersinia infection	0.00561742	m2
hsa04915	Estrogen signaling pathway	0.0056837	m2
hsa05418	Fluid shear stress and atherosclerosis	0.00575077	m2
hsa04664	Fc epsilon RI signaling pathway	0.00631494	m2
hsa05211	Renal cell carcinoma	0.00649097	m2
hsa04917	Prolactin signaling pathway	0.00657091	m2
hsa05230	Central carbon metabolism in cancer	0.00657091	m2
hsa05224	Breast cancer	0.00657091	m2
hsa05226	Gastric cancer	0.00679338	m2
hsa05218	Melanoma	0.00679338	m2
hsa04932	Non-alcoholic fatty liver disease	0.00679338	m2
hsa01524	Platinum drug resistance	0.00693644	m2
hsa05214	Glioma	0.00739432	m2
hsa05212	Pancreatic cancer	0.00758092	m2
hsa04662	B cell receptor signaling pathway	0.00927659	m2
hsa05225	Hepatocellular carcinoma	0.00951463	m2
hsa05020	Prion disease	0.00951463	m2
hsa04012	ErbB signaling pathway	0.00989403	m2
hsa05323	Rheumatoid arthritis	0.0125647	m2
hsa04666	Fc gamma R-mediated phagocytosis	0.0139547	m2
hsa04750	Inflammatory mediator regulation of TRP channels	0.0150035	m2
hsa05206	MicroRNAs in cancer	0.0152834	m2
hsa05130	Pathogenic Escherichia coli infection	0.0154316	m2
hsa04625	C-type lectin receptor signaling pathway	0.0161538	m2
hsa04510	Focal adhesion	0.0161798	m2
hsa05203	Viral carcinogenesis	0.0168433	m2
hsa04670	Leukocyte transendothelial migration	0.0200803	m2
hsa04726	Serotonergic synapse	0.0203426	m2
hsa04071	Sphingolipid signaling pathway	0.0220775	m2
hsa05332	Graft-versus-host disease	0.0222938	m2
hsa04919	Thyroid hormone signaling pathway	0.0226154	m2
hsa04611	Platelet activation	0.0239072	m2
hsa04014	Ras signaling pathway	0.0242546	m2
hsa04930	Type II diabetes mellitus	0.0254674	m2
hsa05010	Alzheimer disease	0.0269489	m2
hsa04672	Intestinal immune network for IgA production	0.0281544	m2
hsa05131	Shigellosis	0.0283567	m2
hsa05144	Malaria	0.0286907	m2
hsa04140	Autophagy - animal	0.0288269	m2
hsa04371	Apelin signaling pathway	0.0288269	m2
hsa05320	Autoimmune thyroid disease	0.0311318	m2
hsa04723	Retrograde endocannabinoid signaling	0.0346635	m2
hsa04261	Adrenergic signaling in cardiomyocytes	0.0355704	m2
hsa04145	Phagosome	0.0364844	m2
hsa05416	Viral myocarditis	0.0376993	m2
hsa04150	mTOR signaling pathway	0.0376993	m2
hsa04720	Long-term potentiation	0.0456538	m2
hsa05120	Epithelial cell signaling in Helicobacter pylori infection	0.049056	m2
hsa04520	Adherens junction	0.049913	m2
hsa05330	Allograft rejection	1.3e-19	m3
hsa05332	Graft-versus-host disease	1.49e-19	m3
hsa04940	Type I diabetes mellitus	1.49e-19	m3
hsa05320	Autoimmune thyroid disease	8.8e-19	m3
hsa05416	Viral myocarditis	2.35e-18	m3
hsa04514	Cell adhesion molecules	1.8e-17	m3
hsa04612	Antigen processing and presentation	2.06e-17	m3
hsa05310	Asthma	2.82e-15	m3
hsa04145	Phagosome	8.18e-15	m3
hsa04672	Intestinal immune network for IgA production	7.34e-14	m3
hsa05169	Epstein-Barr virus infection	9.14e-14	m3
hsa05166	Human T-cell leukemia virus 1 infection	1.76e-13	m3
hsa05321	Inflammatory bowel disease	4.55e-13	m3
hsa05140	Leishmaniasis	1.45e-12	m3
hsa04658	Th1 and Th2 cell differentiation	4.92e-12	m3
hsa05323	Rheumatoid arthritis	4.99e-12	m3
hsa05150	Staphylococcus aureus infection	5.9e-12	m3
hsa04640	Hematopoietic cell lineage	6.95e-12	m3
hsa04659	Th17 cell differentiation	1.15e-11	m3
hsa05145	Toxoplasmosis	1.52e-11	m3
hsa05322	Systemic lupus erythematosus	5.77e-11	m3
hsa05168	Herpes simplex virus 1 infection	1.66e-10	m3
hsa05164	Influenza A	2.67e-10	m3
hsa05152	Tuberculosis	3.68e-10	m3
hsa04650	Natural killer cell mediated cytotoxicity	0.013812	m3
hsa04218	Cellular senescence	0.0185474	m3
hsa05167	Kaposi sarcoma-associated herpesvirus infection	0.0267094	m3
hsa05203	Viral carcinogenesis	0.0285743	m3
hsa05170	Human immunodeficiency virus 1 infection	0.0296434	m3
hsa05163	Human cytomegalovirus infection	0.0320097	m3
hsa04144	Endocytosis	0.0381878	m3
hsa04080	Neuroactive ligand-receptor interaction	9e-06	m4
hsa04612	Antigen processing and presentation	3.14e-07	m5
hsa05330	Allograft rejection	5.46e-06	m5
hsa05332	Graft-versus-host disease	5.46e-06	m5
hsa04940	Type I diabetes mellitus	5.46e-06	m5
hsa05320	Autoimmune thyroid disease	8.29e-06	m5
hsa05416	Viral myocarditis	1.01e-05	m5
hsa04514	Cell adhesion molecules	0.000125738	m5
hsa04145	Phagosome	0.000125738	m5
hsa05169	Epstein-Barr virus infection	0.000262378	m5
hsa05166	Human T-cell leukemia virus 1 infection	0.000300783	m5
hsa05168	Herpes simplex virus 1 infection	0.00315447	m5
hsa04650	Natural killer cell mediated cytotoxicity	0.00498442	m5
hsa04218	Cellular senescence	0.00650553	m5
hsa05167	Kaposi sarcoma-associated herpesvirus infection	0.00920054	m5
hsa05203	Viral carcinogenesis	0.00957894	m5
hsa05170	Human immunodeficiency virus 1 infection	0.0096872	m5
hsa05163	Human cytomegalovirus infection	0.0102503	m5
hsa04144	Endocytosis	0.0120944	m5
hsa05165	Human papillomavirus infection	0.0195247	m5
hsa03060	Protein export	0.0221233	m5
hsa05310	Asthma	0.0283563	m5
hsa04672	Intestinal immune network for IgA production	0.042641	m5
hsa04722	Neurotrophin signaling pathway	0.00180149	m6
hsa04062	Chemokine signaling pathway	0.00219943	m6
hsa04510	Focal adhesion	0.00219943	m6
hsa04015	Rap1 signaling pathway	0.00219943	m6
hsa04810	Regulation of actin cytoskeleton	0.00219943	m6
hsa04010	MAPK signaling pathway	0.0044472	m6
hsa05211	Renal cell carcinoma	0.00596417	m6
hsa05220	Chronic myeloid leukemia	0.00632875	m6
hsa04012	ErbB signaling pathway	0.00703098	m6
hsa04666	Fc gamma R-mediated phagocytosis	0.00822821	m6
hsa04660	T cell receptor signaling pathway	0.00858979	m6
hsa04935	Growth hormone synthesis, secretion and action	0.0102832	m6
hsa04650	Natural killer cell mediated cytotoxicity	0.0108667	m6
hsa04910	Insulin signaling pathway	0.0108667	m6
hsa05135	Yersinia infection	0.0108667	m6
hsa05161	Hepatitis B	0.0141721	m6
hsa05205	Proteoglycans in cancer	0.0211578	m6
hsa04024	cAMP signaling pathway	0.0221287	m6
hsa01522	Endocrine resistance	2.7e-05	m7
hsa05219	Bladder cancer	0.000108172	m7
hsa04917	Prolactin signaling pathway	0.000201832	m7
hsa05218	Melanoma	0.000201832	m7
hsa05223	Non-small cell lung cancer	0.000201832	m7
hsa05214	Glioma	0.000201832	m7
hsa05220	Chronic myeloid leukemia	0.000201832	m7
hsa04919	Thyroid hormone signaling pathway	0.000714358	m7
hsa04915	Estrogen signaling pathway	0.000940393	m7
hsa05224	Breast cancer	0.00102176	m7
hsa04218	Cellular senescence	0.00110865	m7
hsa05225	Hepatocellular carcinoma	0.00126675	m7
hsa05203	Viral carcinogenesis	0.00182802	m7
hsa05216	Thyroid cancer	0.00182802	m7
hsa05205	Proteoglycans in cancer	0.00182802	m7
hsa05166	Human T-cell leukemia virus 1 infection	0.00208309	m7
hsa05163	Human cytomegalovirus infection	0.00212332	m7
hsa05213	Endometrial cancer	0.0033711	m7
hsa04370	VEGF signaling pathway	0.0033711	m7
hsa04730	Long-term depression	0.0033711	m7
hsa04213	Longevity regulating pathway - multiple species	0.0033711	m7
hsa04929	GnRH secretion	0.0033711	m7
hsa04720	Long-term potentiation	0.0033711	m7
hsa05221	Acute myeloid leukemia	0.0033711	m7
hsa04137	Mitophagy - animal	0.0033711	m7
hsa04664	Fc epsilon RI signaling pathway	0.0033711	m7
hsa05206	MicroRNAs in cancer	0.0033711	m7
hsa05211	Renal cell carcinoma	0.0033711	m7
hsa05230	Central carbon metabolism in cancer	0.0033711	m7
hsa05212	Pancreatic cancer	0.00383807	m7
hsa01521	EGFR tyrosine kinase inhibitor resistance	0.00401131	m7
hsa04662	B cell receptor signaling pathway	0.0041845	m7
hsa04012	ErbB signaling pathway	0.00425752	m7
hsa05210	Colorectal cancer	0.00425752	m7
hsa04540	Gap junction	0.00425752	m7
hsa04211	Longevity regulating pathway	0.00425752	m7
hsa05235	PD-L1 expression and PD-1 checkpoint pathway in cancer	0.00425752	m7
hsa04912	GnRH signaling pathway	0.00452269	m7
hsa05215	Prostate cancer	0.0047657	m7
hsa05231	Choline metabolism in cancer	0.0047657	m7
hsa04933	AGE-RAGE signaling pathway in diabetic complications	0.00481758	m7
hsa04916	Melanogenesis	0.00481758	m7
hsa04625	C-type lectin receptor signaling pathway	0.00487239	m7
hsa04660	T cell receptor signaling pathway	0.00487239	m7
hsa04725	Cholinergic synapse	0.0056119	m7
hsa04726	Serotonergic synapse	0.00568306	m7
hsa04071	Sphingolipid signaling pathway	0.0057068	m7
hsa04722	Neurotrophin signaling pathway	0.0057068	m7
hsa04935	Growth hormone synthesis, secretion and action	0.0057068	m7
hsa04926	Relaxin signaling pathway	0.00649589	m7
hsa04068	FoxO signaling pathway	0.00649589	m7
hsa04650	Natural killer cell mediated cytotoxicity	0.00649589	m7
hsa04210	Apoptosis	0.00658616	m7
hsa04140	Autophagy - animal	0.00658616	m7
hsa04371	Apelin signaling pathway	0.00658616	m7
hsa04910	Insulin signaling pathway	0.00658616	m7
hsa04550	Signaling pathways regulating pluripotency of stem cells	0.00703791	m7
hsa04072	Phospholipase D signaling pathway	0.00736924	m7
hsa05226	Gastric cancer	0.00736924	m7
hsa04921	Oxytocin signaling pathway	0.00769985	m7
hsa04150	mTOR signaling pathway	0.00769985	m7
hsa05160	Hepatitis C	0.00776789	m7
hsa05161	Hepatitis B	0.00812732	m7
hsa04360	Axon guidance	0.00993045	m7
hsa05034	Alcoholism	0.0104177	m7
hsa04062	Chemokine signaling pathway	0.0107459	m7
hsa05167	Kaposi sarcoma-associated herpesvirus infection	0.0107459	m7
hsa04015	Rap1 signaling pathway	0.0124696	m7
hsa05170	Human immunodeficiency virus 1 infection	0.0125163	m7
hsa04810	Regulation of actin cytoskeleton	0.0130213	m7
hsa04714	Thermogenesis	0.0142749	m7
hsa04014	Ras signaling pathway	0.0142749	m7
hsa04010	MAPK signaling pathway	0.0221658	m7
hsa05165	Human papillomavirus infection	0.0273848	m7
hsa04151	PI3K-Akt signaling pathway	0.0306732	m7
hsa04960	Aldosterone-regulated sodium reabsorption	0.0321919	m7
hsa05010	Alzheimer disease	0.0323024	m7
hsa04961	Endocrine and other factor-regulated calcium reabsorption	0.0447085	m7
hsa05321	Inflammatory bowel disease	9.61e-06	m8
hsa05133	Pertussis	9.61e-06	m8
hsa04625	C-type lectin receptor signaling pathway	1.66e-05	m8
hsa04630	JAK-STAT signaling pathway	4.76e-05	m8
hsa05152	Tuberculosis	5.23e-05	m8
hsa04060	Cytokine-cytokine receptor interaction	0.00019305	m8
hsa05143	African trypanosomiasis	0.000193462	m8
hsa05330	Allograft rejection	0.000193462	m8
hsa04940	Type I diabetes mellitus	0.000220799	m8
hsa05134	Legionellosis	0.000350816	m8
hsa04622	RIG-I-like receptor signaling pathway	0.000482062	m8
hsa05140	Leishmaniasis	0.00053508	m8
hsa04658	Th1 and Th2 cell differentiation	0.000705732	m8
hsa05142	Chagas disease	0.000732944	m8
hsa05146	Amoebiasis	0.000732944	m8
hsa04620	Toll-like receptor signaling pathway	0.000732944	m8
hsa05145	Toxoplasmosis	0.000800061	m8
hsa05162	Measles	0.00116325	m8
hsa05164	Influenza A	0.00166564	m8
hsa05168	Herpes simplex virus 1 infection	0.0131035	m8
hsa05144	Malaria	0.0210984	m8
hsa05323	Rheumatoid arthritis	0.0372597	m8
hsa04659	Th17 cell differentiation	0.0409335	m8
hsa04010	MAPK signaling pathway	0.00219988	m9
hsa05219	Bladder cancer	0.00219988	m9
hsa04151	PI3K-Akt signaling pathway	0.00219988	m9
hsa05230	Central carbon metabolism in cancer	0.00429507	m9
hsa01521	EGFR tyrosine kinase inhibitor resistance	0.00429507	m9
hsa04012	ErbB signaling pathway	0.00429507	m9
hsa04550	Signaling pathways regulating pluripotency of stem cells	0.0104196	m9
hsa05205	Proteoglycans in cancer	0.0168854	m9
hsa04015	Rap1 signaling pathway	0.0168854	m9
hsa04810	Regulation of actin cytoskeleton	0.0168854	m9
hsa04014	Ras signaling pathway	0.0173696	m9
hsa05206	MicroRNAs in cancer	0.0282723	m9
