# Supplementary material for: Identification of the regulatory role of lncRNA HCG18 in myasthenia gravis by integrated bioinformatics and experimental analyses
Source: J Transl Med. 2021 Nov 18;19:468. doi: 10.1186/s12967-021-03138-0 (PMC8600732; doi:10.1186/s12967-021-03138-0)
Supplement: Supplementary file 3 — Additional file 3: Table S3. The number of the primary interaction pairs of lncRNA-miRNA and the secondary interaction pairs of miRNA-gene. [file 12967_2021_3138_MOESM3_ESM.xlsx]

## Sheet: Sheet1
Table S3. The number of the primary interaction pairs of lncRNA-miRNA and the secondary interaction pairs of miRNA-gene.
lncRNA	number of miRNAs	miRNA	number of genes
OIP5-AS1	19	hsa-miR-181a-5p	5
NORAD	9	hsa-let-7a-5p	4
PSMA3-AS1	7	hsa-miR-145-5p	4
FGD5-AS1	6	hsa-miR-155-5p	4
HCG18	6	hsa-let-7b-5p	3
LINC00641	5	hsa-miR-143-3p	3
LINC01578	5	hsa-miR-200c-3p	3
LINC00909	4	hsa-miR-320a	3
HCG11	3	hsa-let-7g-5p	2
LINC02035	3	hsa-miR-122-5p	2
POC1B-AS1	3	hsa-miR-16-5p	2
TTN-AS1	3	hsa-miR-199a-3p	2
EBLN3P	3	hsa-miR-214-3p	2
LINC00667	3	hsa-miR-22-3p	2
LINC00963	3	hsa-miR-23a-3p	2
SNHG12	2	hsa-miR-24-3p	2
WAC-AS1	2	hsa-miR-26a-5p	2
ASB16-AS1	2	hsa-miR-27a-3p	2
CARD8-AS1	2	hsa-miR-29b-3p	2
LINC00265	2	hsa-miR-34a-5p	2
LINC00910	2	hsa-miR-365a-3p	2
LINC00960	2	hsa-miR-451a	2
LINC01579	2	hsa-let-7i-5p	1
LPP-AS2	2	hsa-miR-106a-5p	1
PVT1	2	hsa-miR-107	1
SDCBP2-AS1	2	hsa-miR-125a-5p	1
ST20-AS1	2	hsa-miR-125b-5p	1
THUMPD3-AS1	1	hsa-miR-130b-3p	1
TTC28-AS1	1	hsa-miR-142-3p	1
AP4B1-AS1	1	hsa-miR-146a-5p	1
ATP1A1-AS1	1	hsa-miR-152-3p	1
C9orf139	1	hsa-miR-15a-5p	1
DLEU2	1	hsa-miR-15b-5p	1
EIF1B-AS1	1	hsa-miR-181b-5p	1
FTX	1	hsa-miR-181c-5p	1
INTS6-AS1	1	hsa-miR-192-5p	1
KRTAP5-AS1	1	hsa-miR-193a-3p	1
LINC00173	1	hsa-miR-193b-3p	1
LINC00467	1	hsa-miR-197-3p	1
LINC00921	1	hsa-miR-20a-5p	1
LINC01003	1	hsa-miR-21-5p	1
LINC01278	1	hsa-miR-221-3p	1
LINC01547	1	hsa-miR-29c-3p	1
LINC01560	1	hsa-miR-30a-5p	1
LINC01588	1	hsa-miR-30e-5p	1
LINC01963	1	hsa-miR-363-3p	1
MAPKAPK5-AS1	1	hsa-miR-421	1
MATN1-AS1	1	hsa-miR-452-5p	1
MIR205HG	1	hsa-miR-885-5p	1
NIFK-AS1	1	hsa-miR-92a-3p	1
NOP14-AS1	1
PAXIP1-AS1	1
PAXIP1-AS2	1
PRKCQ-AS1	1
PTOV1-AS1	1
RRN3P2	1
RUSC1-AS1	1
SLFNL1-AS1	1
SNHG1	1
SNHG14	1
UBR5-AS1	1
VIM-AS1	1
WDFY3-AS2	1
ZNF674-AS1	1

## Sheet: Sheet2
V1	count
